# Supplementary material for: Salt Stress Re‐Routes Terpenoid and Flavonoid Metabolism in Peppermint ( Mentha × Piperita L.)
Source: Physiol Plant. 2025 Dec 18;177(6):e70694. doi: 10.1111/ppl.70694 (PMC12715299; doi:10.1111/ppl.70694)
Supplement: Supplementary file 1 — Supporting Information S1. Terpenoid raw data. [file PPL-177-e70694-s009.xlsx]

## Sheet: Foglio1
Supplementary Data S1 - Terpenoid raw data
mg/Kg
Compound	CTRL1	CTRL2	CTRL3	CTRL4	CTRL5		NaCl 25 mM 1	NaCl 25 mM 2	NaCl 25 mM 3		NaCl 50 mM 1	NaCl 50 mM 2	NaCl 50 mM 3		NaCl 100 mM 1	NaCl 100 mM 2	NaCl 100 mM 3
beta-pinene	1.88558	1.01757	2.0385	3.35127	3.46493		1.90002	1.45861	1.88079		2.15665	2.94579	1.25763		0.38007	1.01593	1.01593
Sabinene	0.434145	0.202092	1.0272	1.87519	2.79474		1.59441	0.519481	0.758784		0.553541	1.06319	0.461714		0.359043	0.772737	0.772737
limonene	2.61119	2.40111	3.18762	3.37842	3.42537		2.24788	1.16426	1.65292		1.79606	1.92807	0.963424		0.816655	0.96501	0.96501
1,8-cineole	58.8202	54.4534	60.405	71.9178	71.5573		33.046	36.9513	49.2217		36.4537	51.2391	41.2703		17.5601	17.8841	17.8841
menthone	362.535	365.374	367.056	363.254	361.554		107.444	133.552	146.845		160.728	201.376	123.349		57.1574	71.3513	71.3513
trans-Sabinene hydrate	20.9376	21.6313	22.0818	22.4912	22.539		13.0687	13.3515	16.2732		13.9386	18.7618	13.6481		6.14581	6.78961	6.78961
menthofuran	53.9008	54.63	54.4653	55.4071	54.9471		84.9468	59.0726	100.951		73.0477	85.4103	86.6661		30.3625	18.7798	18.7798
Isomenthone	40.3125	39.1301	39.383	37.7702	36.802		10.0417	12.8712	12.7019		14.9484	19.4188	12.1998		5.64371	7.73959	7.73959
linalool+isopulegone	3.83701	7.48496	7.69997	7.46531	7.62107		4.04354	3.17567	1.69148		4.71848	6.03561	2.17629		1.87619	1.93092	1.93092
_b_-Cubebene	4.9309	5.05971	4.77637	5.20501	4.76182		2.46127	2.40683	2.83552		2.82072	3.54267	2.12126		0.935699	1.14006	1.14006
E-Beta-caryophyllene	22.332	22.3819	22.4367	22.8575	22.6951		6.80491	7.69273	3.34884		13.7194	19.3925	8.49253		4.88792	6.37165	6.37165
neomenthol	4.03039	3.99622	3.98288	4.11183	3.99871		3.17728	2.22143	1.49498		6.01628	6.57639	2.27272		3.55175	3.32686	3.32686
pulegone	46.9824	47.2455	47.2624	47.6436	47.9442		79.3019	69.5862	100.478		47.5381	55.0932	65.732		10.5581	9.74186	9.74186
menthol	34.7347	34.9093	35.1643	35.1003	35.086		7.96639	11.1764	10.2772		31.7573	42.4963	19.5509		19.6175	18.2467	18.2467
_e_-Muurolene	1.93196	1.97415	1.9435	2.10631	2.09404		0.377355	0.481966	0.819043		1.28012	1.6915	0.599885		0.47792	0.579856	0.579856
α-Humulene	1.35329	1.24094	1.31904	1.22547	1.32383		0.579142	0.741158	0.55487		0.690923	1.17008	0.327303		0.218473	0.278351	0.278351
cis|-Muurola-4(15),5-diene	1.68294	1.47804	1.52054	1.50605	1.3088		0.441825	0.379526	0.525985		0.730926	0.707732	1.65786		0.255567	0.143249	0.143249
.(Z)-β-Farnesene	1.92168	1.7983	1.71748	1.73144	1.7022		0.986904	2.80843	1.14769		3.86807	4.83563	1.21777		1.33542	1.66067	1.66067
γ-Muurolene	1.02297	0.91009	0.81141	0.841971	0.722629		0.402947	0.507667	0.494379		0.498382	0.592771	0.376732		0.176726	0.19964	0.19964
Ledene	1.09425	1.03084	0.862225	0.886574	0.711143		0.242877	0.175887	0.221451		0.291161	0.30959	0.33524		0.0887161	0.112761	0.112761
germacrene D	32.3514	33.224	34.1234	35.2496	35.4317		9.35518	11.4469	12.592		19.648	26.1043	11.6918		6.49235	8.71154	8.71154
alpha-terpineol	3.33378	3.48306	4.45	4.36974	3.79027		0.625474	3.30392	3.776		2.69491	3.64264	2.87617		1.1161	0.238656	0.238656
piperitone	6.78461	7.29767	7.44474	7.36052	7.09749		1.8861	2.52778	2.41479		3.52237	4.55472	2.14431		1.46581	2.11685	2.11685
bicyclogermacrene	3.02361	3.17229	3.30199	3.26379	3.18814		0.768919	0.80577	0.869387		1.79842	2.49094	0.986646		0.605326	0.921338	0.921338
γ-Cadinene	0.849735	1.31634	0.719518	0.63667	0.601945		0.152312	0.182146	0.180654		0.291202	0.317408	0.419652		0.108548	0.11411	0.11411
δ-Cadinene	1.36515	0.839142	1.25696	1.21178	1.17314		0.318947	0.317966	0.320021		0.716311	0.943064	0.887457		0.176758	0.225169	0.225169
Cubebol	1.03041	1.13131	1.10404	1.13122	1.21199		0.339812	0.459291	0.505219		0.930322	1.16069	0.468965		0.285572	0.375998	0.375998
Viridiflorol	7.12901	7.51958	7.73406	8.10899	8.04751		2.25177	2.50544	2.61005		4.81984	6.43687	2.53469		1.48045	2.05259	2.05259
