# Supplementary material for: Salt Stress Re‐Routes Terpenoid and Flavonoid Metabolism in Peppermint ( Mentha × Piperita L.)
Source: Physiol Plant. 2025 Dec 18;177(6):e70694. doi: 10.1111/ppl.70694 (PMC12715299; doi:10.1111/ppl.70694)
Supplement: Supplementary file 2 — Supporting Information S2. Gene expression raw data. [file PPL-177-e70694-s005.xlsx]

## Sheet: Results
Supplementary Data S2 - Gene expression raw data
Sample Name	Target Name	Reporter	CT	Ct Mean	Ct SD
CTR	18s	SYBR	7.95439	8.61673	0.443092
CTR	18s	SYBR	8.78991	8.61673	0.443092
CTR	18s	SYBR	8.8431	8.61673	0.443092
CTR	18s	SYBR	8.87952	8.61673	0.443092
25mM	18s	SYBR	9.13066	9.41358	0.264226
25mM	18s	SYBR	9.2479	9.41358	0.264226
25mM	18s	SYBR	9.6638	9.41358	0.264226
25mM	18s	SYBR	9.61194	9.41358	0.264226
50mM	18s	SYBR	9.38104	9.46114	0.749202
50mM	18s	SYBR	8.84478	9.46114	0.749202
50mM	18s	SYBR	10.5357	9.46114	0.749202
50mM	18s	SYBR	9.08305	9.46114	0.749202
100mM	18s	SYBR	8.85426	8.96812	0.0828944
100mM	18s	SYBR	9.04214	8.96812	0.0828944
100mM	18s	SYBR	9.01428	8.96812	0.0828944
100mM	18s	SYBR	8.96181	8.96812	0.0828944
CTR	ACT	SYBR	23.5452	23.3603	0.134404
CTR	ACT	SYBR	23.3705	23.3603	0.134404
CTR	ACT	SYBR	23.2834	23.3603	0.134404
CTR	ACT	SYBR	23.2421	23.3603	0.134404
25mM	ACT	SYBR	23.9383	23.8604	0.0803625
25mM	ACT	SYBR	23.8715	23.8604	0.0803625
25mM	ACT	SYBR	23.8837	23.8604	0.0803625
25mM	ACT	SYBR	23.748	23.8604	0.0803625
50mM	ACT	SYBR	23.3952	23.3254	0.0972309
50mM	ACT	SYBR	23.1837	23.3254	0.0972309
50mM	ACT	SYBR	23.3817	23.3254	0.0972309
50mM	ACT	SYBR	23.3409	23.3254	0.0972309
100mM	ACT	SYBR	23.3187	23.2464	0.101215
100mM	ACT	SYBR	23.3378	23.2464	0.101215
100mM	ACT	SYBR	23.2079	23.2464	0.101215
100mM	ACT	SYBR	23.1213	23.2464	0.101215
CTR	DXR	SYBR	25.5761	25.8354	0.200683
CTR	DXR	SYBR	25.9643	25.8354	0.200683
CTR	DXR	SYBR	25.7813	25.8354	0.200683
CTR	DXR	SYBR	26.0199	25.8354	0.200683
25mM	DXR	SYBR	26.8592	26.7603	0.0936208
25mM	DXR	SYBR	26.6715	26.7603	0.0936208
25mM	DXR	SYBR	26.8206	26.7603	0.0936208
25mM	DXR	SYBR	26.6898	26.7603	0.0936208
50mM	DXR	SYBR	26.932	27.0235	0.108029
50mM	DXR	SYBR	27.1094	27.0235	0.108029
50mM	DXR	SYBR	26.9281	27.0235	0.108029
50mM	DXR	SYBR	27.1243	27.0235	0.108029
100mM	DXR	SYBR	26.9725	27.0491	0.0535887
100mM	DXR	SYBR	27.0944	27.0491	0.0535887
100mM	DXR	SYBR	27.0543	27.0491	0.0535887
100mM	DXR	SYBR	27.075	27.0491	0.0535887
CTR	DXS	SYBR	23.4473	23.3877	0.172778
CTR	DXS	SYBR	23.1588	23.3877	0.172778
CTR	DXS	SYBR	23.5705	23.3877	0.172778
CTR	DXS	SYBR	23.374	23.3877	0.172778
25mM	DXS	SYBR	24.8397	24.7402	0.0816938
25mM	DXS	SYBR	24.7168	24.7402	0.0816938
25mM	DXS	SYBR	24.7599	24.7402	0.0816938
25mM	DXS	SYBR	24.6443	24.7402	0.0816938
50mM	DXS	SYBR	25.3978	25.3933	0.0508248
50mM	DXS	SYBR	25.4584	25.3933	0.0508248
50mM	DXS	SYBR	25.3353	25.3933	0.0508248
50mM	DXS	SYBR	25.3818	25.3933	0.0508248
100mM	DXS	SYBR	26.3873	25.8002	0.884748
100mM	DXS	SYBR	25.7249	25.8002	0.884748
100mM	DXS	SYBR	26.5106	25.8002	0.884748
100mM	DXS	SYBR	24.5782	25.8002	0.884748
CTR	fpps	SYBR	27.6531	27.8478	0.211181
CTR	fpps	SYBR	28.0151	27.8478	0.211181
CTR	fpps	SYBR	27.6778	27.8478	0.211181
CTR	fpps	SYBR	28.0452	27.8478	0.211181
25mM	fpps	SYBR	26.9833	26.9956	0.054647
25mM	fpps	SYBR	26.9282	26.9956	0.054647
25mM	fpps	SYBR	27.0118	26.9956	0.054647
25mM	fpps	SYBR	27.0589	26.9956	0.054647
50mM	fpps	SYBR	27.3065	27.2578	0.156528
50mM	fpps	SYBR	27.2124	27.2578	0.156528
50mM	fpps	SYBR	27.0703	27.2578	0.156528
50mM	fpps	SYBR	27.442	27.2578	0.156528
100mM	fpps	SYBR	27.0431	27.1411	0.0684209
100mM	fpps	SYBR	27.167	27.1411	0.0684209
100mM	fpps	SYBR	27.1528	27.1411	0.0684209
100mM	fpps	SYBR	27.2013	27.1411	0.0684209
CTR	gpps	SYBR	30.069	30.1058	0.0564805
CTR	gpps	SYBR	30.19	30.1058	0.0564805
CTR	gpps	SYBR	30.0789	30.1058	0.0564805
CTR	gpps	SYBR	30.0854	30.1058	0.0564805
50mM	gpps	SYBR	32.4076	32.3047	0.382779
25mM	gpps	SYBR	31.7284	31.798	0.386634
25mM	gpps	SYBR	32.319	31.798	0.386634
25mM	gpps	SYBR	31.3848	31.798	0.386634
25mM	gpps	SYBR	31.7599	31.798	0.386634
50mM	gpps	SYBR	31.7397	32.3047	0.382779
50mM	gpps	SYBR	32.4969	32.3047	0.382779
50mM	gpps	SYBR	32.5745	32.3047	0.382779
100mM	gpps	SYBR	34.7558	34.3575	0.445949
100mM	gpps	SYBR	33.9206	34.3575	0.445949
100mM	gpps	SYBR	34.0258	34.3575	0.445949
100mM	gpps	SYBR	34.7278	34.3575	0.445949
CTR	IDI	SYBR	31.9227	29.5893	2.28053
CTR	IDI	SYBR	28.3686	29.5893	2.28053
CTR	IDI	SYBR	31.0389	29.5893	2.28053
CTR	IDI	SYBR	27.0269	29.5893	2.28053
25mM	IDI	SYBR	27.9709	28.1126	0.14909
25mM	IDI	SYBR	28.0127	28.1126	0.14909
25mM	IDI	SYBR	28.2943	28.1126	0.14909
25mM	IDI	SYBR	28.1726	28.1126	0.14909
50mM	IDI	SYBR	29.3023	29.4745	1.44905
50mM	IDI	SYBR	31.5453	29.4745	1.44905
50mM	IDI	SYBR	28.8246	29.4745	1.44905
50mM	IDI	SYBR	28.2259	29.4745	1.44905
100mM	IDI	SYBR	27.7707	27.6088	0.196607
100mM	IDI	SYBR	27.5379	27.6088	0.196607
100mM	IDI	SYBR	27.764	27.6088	0.196607
100mM	IDI	SYBR	27.3626	27.6088	0.196607
CTR	ISPD	SYBR	31.9173	31.7238	0.399007
CTR	ISPD	SYBR	31.903	31.7238	0.399007
CTR	ISPD	SYBR	31.126	31.7238	0.399007
CTR	ISPD	SYBR	31.949	31.7238	0.399007
25mM	ISPD	SYBR	32.9274	32.1668	0.574636
25mM	ISPD	SYBR	32.2777	32.1668	0.574636
25mM	ISPD	SYBR	31.8312	32.1668	0.574636
25mM	ISPD	SYBR	31.6309	32.1668	0.574636
50mM	ISPD	SYBR	32.4205	32.5716	0.972602
50mM	ISPD	SYBR	32.227	32.5716	0.972602
50mM	ISPD	SYBR	33.9537	32.5716	0.972602
50mM	ISPD	SYBR	31.6851	32.5716	0.972602
100mM	ISPD	SYBR	32.8419	33.0554	0.614805
100mM	ISPD	SYBR	33.7485	33.0554	0.614805
100mM	ISPD	SYBR		33.0554	0.614805
100mM	ISPD	SYBR	32.5758	33.0554	0.614805
CTR	ISPE	SYBR	22.9288	23.1002	0.238454
CTR	ISPE	SYBR	23.2735	23.1002	0.238454
CTR	ISPE	SYBR	23.335	23.1002	0.238454
CTR	ISPE	SYBR	22.8634	23.1002	0.238454
25mM	ISPE	SYBR	24.4927	24.4132	0.0568064
25mM	ISPE	SYBR	24.3676	24.4132	0.0568064
25mM	ISPE	SYBR	24.3773	24.4132	0.0568064
25mM	ISPE	SYBR	24.4151	24.4132	0.0568064
50mM	ISPE	SYBR	24.4403	24.3364	0.142159
50mM	ISPE	SYBR	24.251	24.3364	0.142159
50mM	ISPE	SYBR	24.4727	24.3364	0.142159
50mM	ISPE	SYBR	24.1817	24.3364	0.142159
100mM	ISPE	SYBR	25.4787	24.9675	0.646961
100mM	ISPE	SYBR	25.2033	24.9675	0.646961
100mM	ISPE	SYBR	25.1682	24.9675	0.646961
100mM	ISPE	SYBR	24.0196	24.9675	0.646961
CTR	IspF	SYBR		27.0895	0.210185
CTR	IspF	SYBR		27.0895	0.210185
CTR	IspF	SYBR	27.2381	27.0895	0.210185
CTR	IspF	SYBR	26.9409	27.0895	0.210185
25mM	IspF	SYBR	27.9167	28.025	0.072908
25mM	IspF	SYBR	28.0652	28.025	0.072908
25mM	IspF	SYBR	28.0468	28.025	0.072908
25mM	IspF	SYBR	28.0711	28.025	0.072908
50mM	IspF	SYBR	27.8892	27.7284	0.178711
50mM	IspF	SYBR	27.5781	27.7284	0.178711
50mM	IspF	SYBR	27.877	27.7284	0.178711
50mM	IspF	SYBR	27.5694	27.7284	0.178711
100mM	IspF	SYBR	27.6943	27.7357	0.0778896
100mM	IspF	SYBR	27.7213	27.7357	0.0778896
100mM	IspF	SYBR	27.8494	27.7357	0.0778896
100mM	IspF	SYBR	27.6779	27.7357	0.0778896
CTR	L3OH	SYBR	24.9432	25.0735	0.160407
CTR	L3OH	SYBR	25.3075	25.0735	0.160407
CTR	L3OH	SYBR	25.0275	25.0735	0.160407
CTR	L3OH	SYBR	25.0158	25.0735	0.160407
25mM	L3OH	SYBR	26.5546	26.6368	0.0794106
25mM	L3OH	SYBR	26.5833	26.6368	0.0794106
25mM	L3OH	SYBR	26.7105	26.6368	0.0794106
25mM	L3OH	SYBR	26.699	26.6368	0.0794106
50mM	L3OH	SYBR	27.8962	27.6708	0.156605
50mM	L3OH	SYBR	27.5894	27.6708	0.156605
50mM	L3OH	SYBR	27.545	27.6708	0.156605
50mM	L3OH	SYBR	27.6527	27.6708	0.156605
100mM	L3OH	SYBR	29.4896	28.854	0.598296
100mM	L3OH	SYBR	28.8271	28.854	0.598296
100mM	L3OH	SYBR	29.0417	28.854	0.598296
100mM	L3OH	SYBR	28.0578	28.854	0.598296
CTR	ls	SYBR	22.8211	22.7778	0.0624944
CTR	ls	SYBR	22.8417	22.7778	0.0624944
CTR	ls	SYBR	22.7265	22.7778	0.0624944
CTR	ls	SYBR	22.7218	22.7778	0.0624944
25mM	ls	SYBR	24.3041	24.2992	0.0202707
25mM	ls	SYBR	24.3176	24.2992	0.0202707
25mM	ls	SYBR	24.2703	24.2992	0.0202707
25mM	ls	SYBR	24.305	24.2992	0.0202707
50mM	ls	SYBR	24.5381	24.5203	0.0284135
50mM	ls	SYBR	24.5499	24.5203	0.0284135
50mM	ls	SYBR	24.5038	24.5203	0.0284135
50mM	ls	SYBR	24.4894	24.5203	0.0284135
100mM	ls	SYBR	26.0274	26.069	0.0390188
100mM	ls	SYBR	26.062	26.069	0.0390188
100mM	ls	SYBR	26.065	26.069	0.0390188
100mM	ls	SYBR	26.1216	26.069	0.0390188
CTR	MFS	SYBR	26.0565	25.9422	0.0984432
CTR	MFS	SYBR	25.945	25.9422	0.0984432
CTR	MFS	SYBR	25.8161	25.9422	0.0984432
CTR	MFS	SYBR	25.9512	25.9422	0.0984432
25mM	MFS	SYBR	27.2414	27.4593	0.208732
25mM	MFS	SYBR	27.6278	27.4593	0.208732
25mM	MFS	SYBR	27.3202	27.4593	0.208732
25mM	MFS	SYBR	27.6478	27.4593	0.208732
50mM	MFS	SYBR	28.0245	28.0538	0.134096
50mM	MFS	SYBR	28.2127	28.0538	0.134096
50mM	MFS	SYBR	28.0875	28.0538	0.134096
50mM	MFS	SYBR	27.8904	28.0538	0.134096
100mM	MFS	SYBR	28.9752	29.1417	0.12881
100mM	MFS	SYBR	29.1341	29.1417	0.12881
100mM	MFS	SYBR	29.1704	29.1417	0.12881
100mM	MFS	SYBR	29.2872	29.1417	0.12881
CTR	MMR	SYBR	28.0353	28.0535	0.0801557
CTR	MMR	SYBR	28.1315	28.0535	0.0801557
CTR	MMR	SYBR	28.0981	28.0535	0.0801557
CTR	MMR	SYBR	27.9492	28.0535	0.0801557
25mM	MMR	SYBR	27.9944	28.1314	0.168585
25mM	MMR	SYBR	28.0758	28.1314	0.168585
25mM	MMR	SYBR	28.0778	28.1314	0.168585
25mM	MMR	SYBR	28.3774	28.1314	0.168585
50mM	MMR	SYBR	26.421	26.2002	0.427088
50mM	MMR	SYBR	25.5607	26.2002	0.427088
50mM	MMR	SYBR	26.3778	26.2002	0.427088
50mM	MMR	SYBR	26.4411	26.2002	0.427088
100mM	MMR	SYBR	24.0045	24.861	1.21139
100mM	MMR	SYBR	25.7176	24.861	1.21139
100mM	MMR	SYBR		24.861	1.21139
100mM	MMR	SYBR		24.861	1.21139
CTR	PR	SYBR	25.2616	25.0127	0.166771
CTR	PR	SYBR	24.9525	25.0127	0.166771
CTR	PR	SYBR	24.9223	25.0127	0.166771
CTR	PR	SYBR	24.9142	25.0127	0.166771
25mM	PR	SYBR	25.7347	25.6391	0.384759
25mM	PR	SYBR	25.8971	25.6391	0.384759
25mM	PR	SYBR	25.8535	25.6391	0.384759
25mM	PR	SYBR	25.0712	25.6391	0.384759
50mM	PR	SYBR	24.4662	24.356	0.109189
50mM	PR	SYBR	24.2123	24.356	0.109189
50mM	PR	SYBR	24.3379	24.356	0.109189
50mM	PR	SYBR	24.4074	24.356	0.109189
100mM	PR	SYBR	23.4714	23.4723	0.00760322
100mM	PR	SYBR	23.4629	23.4723	0.00760322
100mM	PR	SYBR	23.4733	23.4723	0.00760322
100mM	PR	SYBR	23.4815	23.4723	0.00760322
CTR	s-tps	SYBR	27.2675	27.3902	0.160604
CTR	s-tps	SYBR	27.601	27.3902	0.160604
CTR	s-tps	SYBR	27.4297	27.3902	0.160604
CTR	s-tps	SYBR	27.2623	27.3902	0.160604
25mM	s-tps	SYBR	29.3541	29.4681	0.275072
25mM	s-tps	SYBR	29.369	29.4681	0.275072
25mM	s-tps	SYBR	29.2734	29.4681	0.275072
25mM	s-tps	SYBR	29.8759	29.4681	0.275072
50mM	s-tps	SYBR	29.8854	30.152	0.237455
50mM	s-tps	SYBR	30.3315	30.152	0.237455
50mM	s-tps	SYBR	30.0194	30.152	0.237455
50mM	s-tps	SYBR	30.3717	30.152	0.237455
100mM	s-tps	SYBR	31.6097	31.9358	0.280103
100mM	s-tps	SYBR	32.2898	31.9358	0.280103
100mM	s-tps	SYBR	31.8814	31.9358	0.280103
100mM	s-tps	SYBR	31.9623	31.9358	0.280103
CTR	UBQ	SYBR	34.8029	35.0757	0.472207
CTR	UBQ	SYBR	35.7765	35.0757	0.472207
CTR	UBQ	SYBR	34.7851	35.0757	0.472207
CTR	UBQ	SYBR	34.9383	35.0757	0.472207
25mM	UBQ	SYBR	34.8478	34.8885	0.0615148
25mM	UBQ	SYBR	34.9797	34.8885	0.0615148
25mM	UBQ	SYBR	34.87	34.8885	0.0615148
25mM	UBQ	SYBR	34.8564	34.8885	0.0615148
50mM	UBQ	SYBR	35.1543	35.0706	0.380208
50mM	UBQ	SYBR	34.6678	35.0706	0.380208
50mM	UBQ	SYBR	34.9033	35.0706	0.380208
50mM	UBQ	SYBR	35.5568	35.0706	0.380208
100mM	UBQ	SYBR	34.1846	34.4433	0.238967
100mM	UBQ	SYBR	34.3718	34.4433	0.238967
100mM	UBQ	SYBR	34.4589	34.4433	0.238967
100mM	UBQ	SYBR	34.758	34.4433	0.238967
