# Supplementary material for: Salt Stress Re‐Routes Terpenoid and Flavonoid Metabolism in Peppermint ( Mentha × Piperita L.)
Source: Physiol Plant. 2025 Dec 18;177(6):e70694. doi: 10.1111/ppl.70694 (PMC12715299; doi:10.1111/ppl.70694)
Supplement: Supplementary file 3 — Supporting Information S3. Chlorophylls and Carotenoids raw data. [file PPL-177-e70694-s003.xlsx]

## Sheet: Chlorophyll and carotenoid
Supplementary Data S3 - Chlorophylls and Carotenoids raw data
						ABS				ug/ml					ug/g					Mean and SD ug/g FW
			g FW	Extr vol	FD	470	649	664		Ca	Cb	Ca+b	Cx+c		Ca	Cb	Ca+b	Cx+c		Ca	Cb	Ca+b	Cx+c
CTRL	C1	C1.1	0.4936	10	10	0.309	0.121	0.225		2.37801	1.44	3.87004	0.781499		481.769	291.734	784.044	158.326		473.523	303.591	787.778	155.432
		C1.2	0.4936	10	10	0.306	0.12	0.224		2.36984	1.42112	3.84256	0.776048		480.113	287.909	778.476	157.222		43.1323	37.5514	80.3282	16.9662
		C1.3	0.4936	10	10	0.308	0.121	0.224		2.36465	1.44812	3.8648	0.773057		479.062	293.379	782.982	156.616
	C2	C2.1	0.6047	10	10	0.33	0.132	0.241		2.53468	1.60708	4.19852	0.802325		419.163	265.765	694.315	132.681
		C2.2	0.6047	10	10	0.336	0.133	0.243		2.55621	1.61784	4.23124	0.825786		422.724	267.544	699.725	136.561
		C2.3	0.6047	10	10	0.338	0.134	0.243		2.55102	1.64484	4.25348	0.822795		421.865	272.009	703.403	136.067
	C3	C3.1	0.4828	10	10	0.354	0.138	0.246		2.57034	1.72848	4.35816	0.860078		532.382	358.012	902.684	178.144
		C3.2	0.4828	10	10	0.338	0.131	0.234		2.44635	1.63692	4.1396	0.827562		506.7	339.047	857.415	171.409
		C3.3	0.4828	10	10	0.347	0.136	0.24		2.50056	1.7232	4.28224	0.829763		517.929	356.918	886.959	171.865
25 Mm Salt stress	T1	T1.1	0.4666	10	10	0.294	0.148	0.289		3.09292	1.64932	4.80588	0.604653		662.863	353.476	1029.98	129.587		Ca	Cb	Ca+b	Cx+c
		T1.2	0.4666	10	10	0.288	0.145	0.281		3.00161	1.63328	4.69724	0.584369		643.294	350.039	1006.7	125.24		640.757	360.794	1015.08	119.027
		T1.3	0.4666	10	10	0.294	0.148	0.285		3.03948	1.6818	4.78492	0.590024		651.41	360.437	1025.49	126.452		22.8297	10.8679	26.9615	10.1181
	T2	T2.1	0.5416	10	10	0.316	0.165	0.31		3.28525	1.9378	5.294	0.573185		606.582	357.792	977.474	105.832
		T2.2	0.5416	10	10	0.323	0.169	0.318		3.37137	1.98084	5.42488	0.585693		622.483	365.739	1001.64	108.141
		T2.3	0.5416	10	10	0.319	0.168	0.313		3.30976	1.99444	5.37644	0.560828		611.108	368.25	992.696	103.55
	T3	T3.1	0.4825	10	10	0.296	0.149	0.29		3.10109	1.6682	4.83336	0.605319		642.713	345.741	1001.73	125.455
		T3.2	0.4825	10	10	0.303	0.154	0.296		3.1553	1.75448	4.976	0.597951		653.948	363.623	1031.3	123.928
		T3.3	0.4825	10	10	0.311	0.16	0.305		3.2444	1.8434	5.1566	0.593779		672.415	382.052	1068.73	123.063
50 Mm Salt stress	T1	T1.1	0.5204	10	10	0.234	0.105	0.222		2.42097	1.03236	3.49848	0.612649		465.213	198.378	672.267	117.727		Ca	Cb	Ca+b	Cx+c
		T1.2	0.5204	10	10	0.238	0.108	0.225		2.44548	1.089	3.58092	0.605077		469.923	209.262	688.109	116.272		438.411	183.943	630.476	114.582
		T1.3	0.5204	10	10	0.226	0.101	0.212		2.30813	1.00556	3.35712	0.588042		443.53	193.228	645.104	112.998		32.8498	15.9579	42.9982	18.9813
	T2	T2.1	0.4243	10	10	0.199	0.082	0.181		1.99258	0.74428	2.77212	0.584135		469.616	175.414	653.34	137.67
		T2.2	0.4243	10	10	0.2	0.083	0.18		1.97403	0.7794	2.78912	0.572702		465.244	183.691	657.346	134.976
		T2.3	0.4243	10	10	0.19	0.076	0.169		1.8634	0.67972	2.5758	0.572551		439.17	160.198	607.07	134.94
	T3	T3.1	0.6073	10	10	0.228	0.107	0.224		2.43731	1.07012	3.55344	0.566134		401.335	176.209	585.121	93.2215
		T3.2	0.6073	10	10	0.221	0.102	0.215		2.34302	1.0082	3.39508	0.56253		385.809	166.014	559.045	92.628
		T3.3	0.6073	10	10	0.235	0.112	0.228		2.4648	1.17264	3.6856	0.551452		405.862	193.091	606.883	90.8038
100 Mm Salt stress	T1	T1.1	0.6484	10	10	0.258	0.119	0.244		2.64223	1.23172	3.92512	0.63209		407.5	189.963	605.355	97.4847		Ca	Cb	Ca+b	Cx+c
		T1.2	0.6484	10	10	0.264	0.123	0.25		2.70163	1.291	4.04552	0.632499		416.661	199.105	623.924	97.5477		391.361	180.077	578.974	98.5521
		T1.3	0.6484	10	10	0.248	0.114	0.232		2.50786	1.19416	3.75104	0.60316		386.777	184.17	578.507	93.0229		42.7371	30.1461	73.4733	4.00734
	T2	T2.1	0.6162	10	10	0.269	0.124	0.254		2.74988	1.28552	4.08872	0.658491		446.264	208.621	663.538	106.863
		T2.2	0.6162	10	10	0.256	0.117	0.24		2.59917	1.2102	3.85968	0.633014		421.806	196.397	626.368	102.729
		T2.3	0.6162	10	10	0.262	0.123	0.245		2.63483	1.3316	4.01932	0.604643		427.593	216.099	652.275	98.1245
	T3	T3.1	0.6192	10	10	0.216	0.09	0.193		2.11138	0.86284	3.01292	0.608876		340.985	139.348	486.583	98.3327
		T3.2	0.6192	10	10	0.212	0.088	0.188		2.05496	0.84944	2.94224	0.596572		331.873	137.183	475.168	96.3457
		T3.3	0.6192	10	10	0.22	0.093	0.195		2.12253	0.9276	3.09012	0.597647		342.786	149.806	499.05	96.5192
