# Supplementary material for: Salt Stress Re‐Routes Terpenoid and Flavonoid Metabolism in Peppermint ( Mentha × Piperita L.)
Source: Physiol Plant. 2025 Dec 18;177(6):e70694. doi: 10.1111/ppl.70694 (PMC12715299; doi:10.1111/ppl.70694)
Supplement: Supplementary file 4 — Supporting Information S4. OJIP—Photosynthesis raw data. [file PPL-177-e70694-s002.xlsx]

## Sheet: OJIP
Supplementary Data S4 - OJIP - Photosynthesis raw data
description	OJIPControl1	OJIPControl2	OJIPControl3		OJIP25mM1	OJIP25mM2	OJIP25mM3		OJIP 50mM-1	OJIP 50mM-2	OJIP 50mM-3	OJIP 50mM-4	OJIP 50mM-5			OJIP 100mM-1	OJIP 100mM-2	OJIP 100mM-3	OJIP 100mM-4	OJIP 100mM-5	OJIP 100mM-6
11	109	109	99		109	109	99		109	99	109	162	162			109	109	109	162	109	109
21	4416	4257	4446		4556	4516	4227		4636	3948	4416	6404	6762			4037	4646	5114	5819	4695	4785
31	4636	4476	4685		4785	4755	4446		4865	4167	4616	6762	7119			4217	4865	5403	6177	4955	5064
41	4785	4616	4845		4935	4925	4606		5014	4317	4755	7022	7412			4346	5004	5623	6404	5124	5284
51	4935	4775	5014		5094	5084	4755		5164	4476	4875	7249	7705			4466	5154	5842	6632	5314	5503
61	5094	4925	5184		5254	5264	4915		5323	4636	5004	7510	7997			4606	5294	6081	6892	5493	5732
71	5254	5084	5363		5413	5443	5084		5493	4795	5144	7770	8257			4735	5433	6320	7152	5682	5962
81	5423	5244	5543		5583	5633	5254		5662	4965	5284	8030	8550			4865	5593	6560	7412	5872	6211
91	5593	5403	5722		5752	5822	5423		5842	5144	5423	8257	8842			5004	5742	6799	7672	6071	6460
101	5762	5563	5902		5922	6021	5593		6011	5314	5563	8517	9103			5144	5892	7038	7900	6261	6709
111	5932	5732	6081		6091	6211	5772		6191	5483	5712	8777	9363			5284	6041	7278	8160	6440	6949
121	6091	5892	6251		6261	6400	5942		6370	5643	5852	9005	9623			5423	6191	7507	8387	6630	7188
131	6261	6041	6420		6420	6600	6111		6550	5812	5991	9233	9850			5563	6330	7736	8582	6809	7417
141	6420	6191	6580		6570	6779	6281		6719	5962	6141	9428	10078			5692	6480	7956	8810	6979	7656
151	6570	6330	6749		6729	6969	6450		6889	6121	6281	9655	10305			5832	6620	8155	9005	7148	7876
161	6729	6480	6899		6879	7148	6610		7058	6271	6410	9850	10501			5962	6759	8364	9200	7308	8085
171	6869	6620	7048		7028	7317	6759		7218	6410	6540	10045	10728			6091	6899	8554	9395	7457	8295
181	7018	6749	7198		7168	7487	6919		7377	6550	6669	10208	10891			6221	7028	8743	9558	7607	8494
191	7148	6879	7337		7308	7656	7058		7537	6679	6799	10403	11086			6340	7158	8923	9720	7756	8683
201	7288	6998	7477		7437	7816	7198		7676	6809	6919	10533	11248			6460	7288	9092	9883	7896	8863
211	7417	7118	7607		7567	7976	7337		7826	6939	7038	10728	11411			6570	7407	9252	10045	8025	9042
221	7537	7238	7736		7696	8125	7477		7966	7058	7148	10858	11573			6679	7517	9411	10175	8155	9212
231	7666	7347	7856		7816	8275	7607		8105	7168	7268	10988	11736			6789	7637	9561	10338	8275	9371
241	7786	7457	7976		7936	8414	7736		8235	7278	7367	11151	11866			6899	7756	9710	10468	8394	9531
251	7906	7557	8085		8045	8554	7856		8364	7397	7477	11281	11996			7008	7856	9850	10598	8514	9680
261	8005	7666	8195		8155	8683	7976		8474	7497	7577	11411	12126			7108	7966	9989	10728	8614	9820
271	8115	7756	8305		8265	8813	8085		8604	7597	7676	11508	12256			7208	8065	10119	10858	8723	9960
281	8215	7856	8414		8364	8943	8195		8723	7696	7776	11606	12354			7298	8165	10239	10956	8833	10089
291	8314	7956	8514		8474	9072	8305		8823	7796	7866	11736	12484			7397	8265	10358	11086	8933	10229
301	8424	8035	8604		8564	9192	8404		8943	7886	7956	11834	12581			7487	8364	10478	11183	9032	10348
311	8514	8125	8703		8663	9311	8504		9042	7976	8045	11931	12679			7567	8454	10588	11313	9122	10468
321	8604	8215	8793		8753	9431	8614		9142	8065	8125	12029	12809			7656	8544	10697	11378	9212	10578
331	8693	8295	8883		8853	9531	8703		9232	8145	8215	12126	12874			7746	8634	10797	11508	9302	10687
341	8783	8374	8973		8933	9640	8803		9331	8225	8295	12224	12971			7826	8703	10897	11606	9391	10797
351	8873	8454	9052		9022	9750	8893		9421	8314	8374	12289	13069			7906	8793	10996	11671	9481	10897
361	8953	8534	9132		9112	9850	8982		9511	8384	8444	12386	13166			7985	8873	11096	11768	9561	10996
371	9032	8604	9212		9192	9950	9062		9601	8464	8524	12484	13231			8055	8953	11186	11866	9640	11096
381	9112	8673	9292		9272	10049	9142		9680	8534	8594	12549	13329			8125	9032	11276	11931	9720	11186
391	9192	8743	9361		9351	10139	9232		9760	8604	8663	12614	13394			8205	9102	11355	12029	9790	11276
401	9262	8813	9431		9421	10229	9311		9840	8683	8733	12711	13459			8275	9172	11445	12126	9870	11365
411	9341	8883	9511		9501	10318	9391		9920	8743	8803	12776	13524			8344	9252	11525	12191	9940	11455
421	9411	8953	9571		9571	10408	9461		9989	8813	8863	12841	13589			8414	9321	11605	12256	10019	11535
431	9481	9012	9640		9640	10498	9531		10059	8873	8933	12906	13687			8474	9391	11674	12354	10079	11615
441	9541	9072	9710		9710	10578	9611		10139	8933	8992	12971	13752			8544	9461	11754	12419	10149	11694
451	9611	9132	9770		9780	10657	9670		10199	8992	9062	13036	13784			8604	9511	11824	12484	10219	11764
461	9680	9192	9830		9840	10737	9740		10259	9062	9112	13069	13849			8663	9581	11894	12549	10279	11844
471	9740	9252	9890		9910	10807	9810		10328	9122	9172	13134	13914			8723	9640	11954	12614	10338	11914
481	9800	9302	9950		9970	10887	9880		10388	9172	9232	13199	13979			8783	9710	12023	12679	10398	11983
491	9860	9361	10009		10029	10957	9940		10448	9232	9282	13264	14044			8843	9770	12093	12744	10458	12053
501	9920	9411	10059		10099	11036	9999		10508	9282	9341	13297	14077			8893	9830	12153	12809	10518	12123
511	9970	9471	10119		10149	11106	10049		10578	9331	9391	13362	14142			8953	9880	12213	12874	10578	12183
521	10029	9521	10169		10219	11176	10119		10628	9391	9441	13394	14174			9002	9930	12273	12939	10637	12243
531	10079	9571	10219		10269	11236	10169		10687	9431	9501	13459	14239			9062	9989	12332	12971	10687	12302
541	10139	9611	10269		10318	11305	10229		10737	9481	9541	13492	14272			9102	10039	12392	13036	10737	12352
551	10189	9670	10318		10378	11365	10279		10797	9531	9591	13557	14337			9162	10099	12442	13101	10787	12412
561	10239	9710	10368		10428	11425	10338		10847	9571	9640	13589	14369			9212	10149	12492	13166	10847	12482
571	10289	9760	10418		10478	11495	10388		10897	9621	9690	13654	14434			9252	10199	12542	13199	10887	12522
581	10338	9800	10458		10528	11545	10438		10947	9670	9730	13687	14467			9302	10249	12592	13264	10947	12582
591	10378	9850	10508		10578	11605	10478		10996	9710	9780	13719	14499			9351	10289	12651	13297	10996	12631
601	10428	9900	10548		10628	11664	10528		11036	9750	9820	13784	14532			9391	10338	12701	13362	11036	12691
611	10478	9930	10598		10677	11714	10578		11086	9790	9860	13817	14597			9441	10388	12741	13394	11086	12731
1021	12093	11395	12093		12372	13529	12113		12751	11116	11395	15150	15930			11056	12153	14426	15085	12691	14456
1121	12243	11505	12223		12512	13648	12223		12891	11206	11525	15247	16060			11196	12312	14576	15247	12831	14606
1221	12362	11605	12322		12641	13758	12302		13010	11286	11644	15345	16125			11315	12462	14705	15345	12951	14735
1321	12462	11694	12422		12761	13848	12382		13120	11365	11744	15410	16222			11425	12592	14815	15475	13060	14845
1421	12562	11774	12502		12861	13918	12452		13220	11435	11844	15507	16288			11525	12711	14915	15572	13170	14955
1521	12651	11844	12582		12961	13997	12522		13309	11495	11934	15540	16353			11625	12821	15024	15702	13270	15054
1621	12741	11914	12651		13060	14057	12582		13389	11565	12013	15605	16418			11704	12931	15124	15767	13369	15154
1721	12821	11973	12721		13150	14127	12631		13469	11634	12093	15670	16483			11794	13030	15204	15897	13469	15244
1821	12891	12043	12791		13250	14187	12691		13549	11714	12183	15735	16515			11874	13120	15303	15962	13569	15343
1921	12970	12103	12851		13339	14257	12741		13628	11784	12263	15767	16580			11954	13220	15393	16060	13668	15433
2021	13040	12163	12911		13439	14316	12801		13698	11854	12342	15800	16645			12043	13309	15493	16125	13778	15523
2121	13120	12223	12980		13529	14386	12861		13778	11944	12432	15865	16678			12123	13389	15583	16222	13898	15613
2221	13200	12302	13040		13628	14456	12921		13848	12023	12512	15930	16710			12203	13479	15692	16320	13997	15712
2321	13280	12362	13100		13728	14526	12980		13918	12113	12602	15962	16775			12283	13569	15782	16418	14117	15812
2421	13349	12432	13170		13828	14606	13050		13997	12213	12691	15995	16808			12372	13648	15882	16483	14237	15912
2521	13429	12502	13240		13928	14675	13130		14077	12302	12771	16092	16873			12462	13738	15991	16613	14356	16011
2621	13519	12582	13299		14037	14755	13190		14157	12392	12871	16125	16905			12552	13828	16091	16678	14476	16111
2721	13599	12661	13369		14137	14845	13270		14237	12502	12961	16157	16938			12651	13918	16191	16808	14596	16221
2821	13678	12731	13429		14247	14925	13339		14316	12592	13050	16255	17003			12741	13997	16300	16905	14725	16320
2921	13768	12811	13499		14366	15014	13419		14396	12701	13150	16288	17068			12831	14087	16410	17003	14845	16430
3021	13848	12891	13569		14476	15104	13499		14486	12801	13240	16353	17100			12921	14177	16510	17068	14974	16540
3121	13938	12970	13638		14576	15194	13579		14566	12901	13339	16418	17133			13020	14267	16619	17165	15104	16649
3221	14017	13040	13708		14685	15284	13658		14655	13010	13429	16483	17198			13110	14346	16729	17263	15224	16759
3321	14107	13130	13768		14795	15373	13738		14745	13110	13529	16515	17230			13210	14436	16829	17360	15343	16859
3421	14197	13210	13848		14905	15463	13818		14825	13220	13619	16580	17295			13309	14516	16939	17490	15473	16968
3521	14277	13290	13918		15014	15553	13898		14915	13319	13718	16645	17360			13409	14606	17048	17588	15593	17078
3621	14366	13379	13987		15114	15652	13987		15004	13419	13808	16710	17393			13499	14685	17148	17685	15712	17188
3721	14456	13449	14057		15224	15752	14067		15094	13519	13908	16743	17458			13589	14775	17258	17783	15832	17287
3821	14536	13539	14117		15323	15842	14147		15184	13619	13997	16808	17490			13698	14855	17357	17848	15952	17397
3921	14616	13619	14197		15433	15932	14237		15264	13718	14097	16873	17555			13788	14935	17457	17946	16071	17497
4021	14705	13698	14257		15533	16031	14316		15353	13818	14187	16938	17588			13878	15024	17557	18043	16191	17597
4121	14785	13778	14326		15622	16121	14396		15443	13918	14277	17003	17620			13977	15094	17656	18141	16300	17706
4221	14865	13858	14386		15732	16211	14476		15523	13997	14366	17035	17685			14067	15174	17756	18238	16410	17806
4321	14945	13928	14456		15832	16300	14556		15613	14097	14456	17100	17751			14147	15254	17846	18303	16520	17896
4421	15034	14007	14526		15922	16390	14635		15702	14187	14546	17165	17783			14247	15323	17936	18401	16629	18005
4521	15114	14087	14586		16021	16480	14715		15782	14277	14635	17198	17816			14336	15403	18035	18466	16739	18095
4621	15184	14167	14645		16111	16570	14795		15872	14356	14715	17263	17881			14426	15473	18115	18563	16839	18185
4721	15264	14237	14705		16201	16659	14875		15952	14436	14795	17295	17913			14506	15543	18205	18661	16939	18284
4821	15343	14316	14775		16290	16739	14955		16021	14526	14885	17360	17978			14586	15622	18294	18726	17038	18364
4921	15423	14386	14835		16380	16829	15024		16111	14606	14964	17393	18011			14675	15692	18384	18791	17138	18454
5021	15493	14456	14895		16460	16919	15104		16191	14685	15044	17458	18043			14755	15762	18454	18888	17238	18544
5121	15573	14526	14955		16540	16998	15174		16271	14765	15114	17490	18076			14835	15822	18544	18953	17327	18633
5221	15642	14586	15014		16629	17078	15244		16340	14835	15204	17555	18141			14915	15892	18623	19018	17427	18713
5321	15712	14655	15064		16699	17158	15323		16420	14905	15274	17588	18173			14984	15952	18693	19116	17507	18793
5421	15782	14725	15124		16779	17238	15393		16490	14984	15343	17653	18206			15064	16021	18773	19148	17597	18873
5521	15852	14785	15184		16859	17317	15473		16560	15054	15413	17685	18238			15144	16081	18843	19246	17686	18952
5621	15912	14855	15234		16929	17397	15533		16639	15124	15493	17718	18303			15214	16141	18923	19311	17766	19032
5721	15981	14915	15284		16998	17477	15603		16709	15194	15553	17751	18336			15284	16201	18982	19376	17856	19102
5821	16051	14974	15343		17068	17547	15672		16769	15264	15622	17816	18368			15353	16261	19052	19441	17936	19182
5921	16111	15044	15393		17148	17626	15742		16839	15333	15692	17848	18401			15423	16320	19122	19506	18015	19252
6021	16181	15104	15443		17218	17696	15802		16909	15393	15752	17913	18433			15483	16370	19192	19539	18095	19311
6121	16241	15154	15493		17278	17766	15872		16968	15463	15822	17946	18466			15553	16430	19252	19604	18165	19381
6221	16300	15214	15533		17347	17836	15942		17038	15523	15882	17978	18531			15622	16480	19311	19669	18235	19451
6321	16360	15274	15603		17407	17906	16001		17098	15593	15952	18011	18531			15672	16540	19371	19734	18314	19521
6421	16420	15323	15642		17477	17975	16061		17168	15652	16001	18076	18596			15742	16590	19431	19799	18384	19581
6521	16480	15383	15692		17537	18055	16131		17228	15712	16061	18108	18628			15802	16639	19501	19831	18464	19640
6621	16530	15433	15742		17597	18115	16191		17287	15772	16121	18141	18628			15862	16689	19551	19896	18534	19700
6721	16590	15493	15782		17646	18185	16251		17337	15832	16181	18173	18693			15932	16749	19610	19961	18604	19760
6821	16649	15543	15832		17706	18255	16320		17407	15892	16231	18206	18726			15981	16789	19660	19994	18663	19820
6921	16699	15593	15872		17776	18314	16370		17457	15942	16290	18238	18726			16031	16839	19720	20026	18733	19880
7021	16759	15642	15922		17826	18374	16440		17517	16001	16340	18271	18791			16091	16879	19770	20091	18793	19940
7121	16809	15692	15961		17886	18444	16490		17567	16061	16400	18303	18823			16141	16929	19820	20156	18863	19989
7221	16859	15742	16011		17936	18504	16560		17626	16111	16450	18336	18856			16201	16978	19870	20189	18923	20039
7321	16909	15792	16041		17985	18574	16610		17666	16171	16500	18368	18888			16251	17018	19920	20221	18992	20089
7421	16958	15832	16091		18035	18633	16679		17726	16221	16550	18401	18888			16300	17058	19969	20286	19052	20149
7521	17008	15882	16131		18085	18693	16729		17776	16281	16610	18433	18921			16350	17098	20019	20319	19112	20199
7621	17058	15922	16181		18135	18753	16789		17826	16330	16659	18433	18953			16400	17148	20069	20351	19172	20239
7721	17108	15971	16221		18195	18823	16839		17886	16380	16699	18498	18986			16450	17188	20109	20416	19232	20288
7821	17158	16021	16261		18245	18873	16909		17926	16440	16749	18531	19018			16500	17228	20149	20449	19281	20338
7921	17208	16061	16300		18284	18943	16958		17975	16490	16799	18563	19051			16550	17278	20199	20514	19341	20388
8021	17248	16111	16340		18334	18992	17018		18015	16550	16849	18596	19051			16600	17307	20249	20514	19401	20438
8121	17297	16151	16380		18384	19052	17068		18065	16600	16889	18596	19083			16639	17347	20288	20579	19451	20478
8221	17337	16191	16420		18424	19112	17118		18115	16649	16939	18628	19116			16689	17387	20328	20611	19511	20518
8321	17387	16241	16460		18464	19162	17178		18155	16699	16978	18661	19148			16729	17427	20368	20644	19561	20558
8421	17427	16281	16500		18514	19222	17228		18205	16749	17018	18693	19148			16779	17467	20408	20676	19610	20607
8521	17467	16320	16530		18554	19281	17278		18245	16799	17058	18726	19181			16819	17497	20448	20742	19670	20647
8621	17517	16360	16570		18594	19341	17337		18284	16849	17108	18726	19214			16859	17537	20488	20774	19720	20687
8721	17557	16400	16610		18643	19391	17377		18334	16899	17148	18791	19246			16909	17577	20528	20807	19770	20727
8821	17597	16440	16649		18683	19441	17437		18374	16949	17188	18791	19279			16949	17607	20568	20839	19820	20767
8921	17636	16480	16679		18723	19501	17487		18404	16988	17228	18823	19279			16988	17646	20598	20872	19870	20807
9021	17676	16520	16719		18763	19551	17537		18454	17048	17268	18856	19311			17028	17676	20637	20904	19920	20847
9121	17716	16560	16749		18803	19601	17587		18494	17088	17307	18888	19311			17068	17706	20677	20969	19969	20877
9221	17756	16600	16789		18843	19660	17636		18534	17138	17347	18921	19376			17098	17746	20717	20969	20019	20917
9321	17796	16639	16819		18883	19710	17686		18564	17188	17377	18921	19376			17148	17776	20747	21002	20059	20946
9421	17836	16679	16859		18923	19760	17736		18604	17228	17417	18953	19409			17178	17806	20787	21034	20109	20986
9521	17876	16709	16889		18952	19820	17786		18643	17278	17457	18986	19441			17218	17846	20817	21067	20149	21026
9621	17906	16749	16929		18992	19870	17836		18683	17317	17487	18986	19441			17258	17866	20847	21099	20199	21056
9721	17946	16789	16958		19032	19920	17876		18713	17367	17527	19018	19474			17297	17906	20877	21132	20249	21096
9821	17975	16819	16988		19062	19969	17926		18753	17407	17567	19051	19474			17327	17936	20917	21164	20288	21116
9921	18025	16859	17028		19102	20019	17965		18783	17457	17597	19083	19506			17367	17965	20946	21197	20328	21156
10021	18055	16889	17058		19132	20059	18015		18823	17497	17636	19116	19539			17397	17995	20976	21229	20368	21196
10121	18085	16929	17088		19162	20109	18065		18853	17547	17666	19116	19539			17437	18025	21006	21294	20408	21216
10221	18115	16968	17118		19202	20159	18115		18893	17577	17706	19148	19571			17477	18055	21046	21294	20458	21256
10321	18165	16998	17148		19232	20209	18155		18923	17626	17736	19181	19604			17507	18085	21076	21327	20488	21285
10421	18195	17028	17188		19272	20259	18195		18962	17666	17766	19181	19604			17537	18115	21106	21359	20538	21315
10521	18225	17068	17218		19301	20298	18245		18992	17706	17806	19214	19636			17567	18135	21126	21359	20578	21345
10621	18255	17098	17248		19331	20348	18284		19022	17746	17826	19214	19636			17597	18165	21166	21392	20617	21365
10721	18294	17128	17278		19361	20398	18324		19052	17786	17866	19246	19669			17626	18195	21186	21457	20657	21405
10821	18324	17158	17317		19391	20438	18374		19092	17826	17896	19279	19669			17666	18225	21216	21457	20697	21435
10921	18354	17188	17337		19421	20478	18414		19122	17866	17926	19279	19701			17696	18255	21246	21489	20727	21455
11021	18394	17228	17367		19451	20518	18454		19152	17906	17955	19311	19701			17726	18284	21275	21522	20767	21485
11121	18414	17258	17397		19481	20568	18494		19182	17946	17975	19344	19734			17746	18304	21305	21554	20807	21515
11221	18454	17287	17427		19511	20607	18544		19212	17975	18005	19344	19766			17776	18334	21315	21554	20837	21545
11321	18484	17317	17457		19541	20657	18574		19232	18015	18035	19376	19766			17806	18354	21355	21587	20877	21575
11421	18514	17347	17487		19571	20687	18613		19262	18055	18075	19376	19799			17836	18384	21375	21619	20907	21595
11521	18544	17377	17507		19601	20737	18653		19291	18095	18095	19409	19799			17866	18404	21405	21652	20946	21614
11621	18574	17407	17547		19620	20777	18693		19321	18125	18115	19441	19831			17896	18424	21425	21684	20976	21644
11721	18604	17437	17567		19650	20817	18723		19351	18165	18145	19441	19831			17926	18454	21455	21684	21006	21674
11821	18633	17467	17597		19680	20847	18763		19381	18205	18175	19474	19864			17955	18474	21475	21717	21036	21694
11921	18653	17497	17616		19700	20887	18803		19401	18235	18205	19474	19864			17975	18504	21505	21749	21066	21724
12021	18683	17527	17646		19730	20937	18833		19431	18275	18225	19506	19896			18005	18524	21525	21782	21106	21744
12121	18713	17557	17676		19760	20966	18873		19461	18304	18255	19539	19896			18025	18544	21555	21782	21146	21774
12221	18733	17587	17696		19780	21006	18903		19481	18334	18275	19539	19929			18055	18574	21575	21814	21166	21794
12321	18763	17607	17726		19810	21036	18933		19511	18364	18304	19539	19929			18085	18594	21604	21814	21196	21814
12421	18793	17636	17756		19840	21086	18982		19541	18404	18324	19571	19929			18105	18613	21624	21847	21226	21844
12521	18813	17666	17776		19860	21116	19002		19561	18434	18354	19604	19961			18135	18643	21644	21879	21256	21864
12621	18843	17696	17806		19880	21146	19042		19591	18464	18384	19636	19961			18155	18663	21664	21879	21285	21884
12721	18873	17716	17826		19910	21186	19072		19610	18494	18404	19604	19994			18175	18683	21684	21912	21315	21904
12821	18893	17736	17856		19930	21216	19112		19630	18534	18424	19636	19994			18205	18703	21704	21944	21345	21924
12921	18923	17766	17876		19959	21256	19142		19660	18554	18454	19669	20026			18225	18723	21734	21944	21375	21943
13021	18943	17796	17896		19979	21285	19172		19690	18594	18484	19669	20026			18255	18743	21754	21977	21405	21963
13121	18962	17816	17926		19999	21315	19202		19700	18613	18494	19669	20059			18275	18763	21774	21977	21425	21983
13221	18992	17846	17946		20019	21355	19232		19730	18643	18524	19701	20059			18294	18783	21794	22009	21455	22003
13321	19012	17866	17965		20049	21395	19262		19750	18673	18544	19734	20059			18314	18813	21814	22042	21485	22023
13421	19042	17896	17985		20069	21415	19291		19770	18703	18564	19734	20091			18334	18833	21834	22042	21505	22043
13521	19062	17916	18015		20089	21455	19321		19800	18733	18584	19766	20091			18354	18843	21854	22074	21535	22063
13621	19082	17946	18025		20109	21475	19351		19820	18763	18604	19766	20124			18374	18863	21874	22074	21565	22083
13721	19112	17965	18055		20129	21515	19371		19850	18783	18623	19766	20124			18404	18883	21884	22107	21585	22103
13821	19132	17985	18075		20159	21545	19411		19860	18813	18643	19799	20156			18424	18903	21914	22107	21604	22133
13921	19142	18015	18095		20169	21575	19431		19890	18843	18663	19799	20156			18444	18923	21934	22139	21624	22143
15321	19461	18344	18394		20468	21993	19820		20189	19212	18962	20026	20351			18733	19192	22193	22400	21963	22402
16321	19630	18524	18554		20617	22213	20019		20358	19401	19122	20156	20449			18893	19331	22332	22530	22133	22542
17321	19780	18683	18693		20757	22392	20199		20498	19561	19252	20254	20514			19022	19461	22452	22627	22282	22671
18321	19900	18813	18803		20887	22562	20338		20627	19700	19381	20351	20579			19142	19561	22562	22757	22412	22771
19321	20009	18933	18913		20996	22691	20458		20747	19820	19481	20416	20676			19242	19660	22651	22855	22522	22871
20321	20119	19052	19012		21086	22821	20578		20847	19920	19581	20481	20709			19331	19750	22741	22920	22611	22950
21321	20199	19142	19092		21176	22931	20677		20946	20009	19670	20579	20774			19411	19830	22811	22985	22701	23020
22321	20269	19232	19162		21256	23020	20757		21026	20089	19750	20611	20807			19491	19890	22871	23050	22761	23090
23321	20338	19301	19222		21315	23110	20827		21106	20159	19810	20644	20872			19551	19949	22931	23115	22831	23150
24321	20398	19371	19281		21375	23190	20897		21166	20229	19870	20709	20904			19610	20019	22980	23147	22891	23200
25321	20458	19431	19331		21435	23260	20956		21236	20278	19930	20742	20937			19660	20059	23030	23212	22931	23250
26321	20508	19481	19381		21485	23319	21016		21285	20328	19969	20807	20969			19710	20099	23070	23245	22980	23289
27321	20558	19531	19421		21525	23379	21066		21335	20378	20019	20807	21002			19750	20149	23100	23277	23020	23329
28321	20588	19581	19471		21565	23439	21116		21385	20418	20059	20839	21034			19780	20179	23140	23310	23060	23369
29321	20627	19620	19501		21604	23489	21156		21425	20458	20099	20872	21034			19810	20219	23170	23375	23090	23399
30321	20657	19650	19541		21644	23539	21206		21465	20508	20129	20904	21067			19850	20249	23190	23375	23120	23419
31321	20687	19690	19581		21664	23589	21236		21505	20538	20169	20937	21099			19870	20278	23220	23407	23150	23449
32321	20717	19720	19610		21694	23628	21275		21535	20578	20189	20969	21099			19900	20298	23240	23440	23170	23469
33321	20747	19760	19650		21714	23668	21315		21565	20607	20219	21002	21132			19920	20328	23260	23440	23190	23499
34321	20767	19780	19680		21744	23708	21345		21585	20647	20249	21002	21132			19949	20348	23289	23440	23220	23519
35321	20797	19810	19710		21764	23748	21385		21624	20687	20269	21002	21164			19969	20378	23309	23472	23240	23549
36321	20827	19840	19750		21784	23788	21415		21644	20727	20288	21034	21164			19989	20398	23329	23505	23260	23559
37321	20837	19850	19780		21804	23818	21455		21674	20757	20318	21067	21164			19999	20418	23349	23505	23279	23579
38321	20867	19880	19820		21824	23858	21475		21694	20807	20328	21099	21197			20019	20438	23359	23537	23299	23598
39321	20887	19900	19850		21844	23888	21505		21714	20837	20358	21099	21229			20039	20458	23379	23537	23319	23618
40321	20897	19930	19880		21854	23928	21535		21724	20887	20368	21099	21229			20059	20488	23389	23570	23339	23628
41321	20927	19949	19910		21874	23967	21565		21754	20917	20398	21132	21229			20079	20498	23409	23570	23359	23648
42321	20946	19959	19949		21884	23997	21604		21774	20956	20408	21164	21262			20089	20518	23439	23570	23379	23668
43321	20966	19979	19979		21904	24037	21634		21794	21006	20428	21164	21262			20099	20528	23449	23602	23389	23678
44321	20986	19999	20019		21914	24057	21664		21814	21056	20448	21197	21294			20129	20548	23469	23635	23419	23698
45321	21006	20019	20049		21934	24097	21694		21834	21096	20458	21197	21294			20139	20568	23489	23635	23439	23708
46321	21026	20039	20079		21943	24127	21724		21844	21136	20468	21229	21294			20149	20588	23499	23635	23459	23728
47321	21036	20049	20119		21963	24167	21754		21864	21186	20488	21262	21327			20159	20607	23529	23635	23479	23748
48321	21056	20069	20159		21973	24187	21774		21884	21236	20508	21262	21327			20179	20617	23539	23668	23499	23758
49321	21076	20089	20189		21983	24227	21804		21904	21285	20528	21294	21327			20199	20637	23559	23668	23509	23778
50321	21096	20099	20229		22003	24257	21834		21914	21325	20538	21294	21359			20209	20657	23579	23668	23529	23788
51321	21106	20119	20259		22013	24286	21864		21934	21375	20558	21327	21392			20229	20677	23589	23700	23559	23808
52321	21126	20139	20298		22023	24316	21894		21943	21425	20578	21359	21392			20249	20687	23618	23700	23569	23818
53321	21146	20149	20328		22043	24356	21924		21963	21475	20598	21359	21392			20259	20707	23628	23733	23589	23838
54321	21156	20169	20368		22053	24386	21953		21983	21525	20607	21392	21424			20269	20727	23648	23733	23608	23858
55321	21186	20179	20408		22063	24416	21973		22003	21575	20627	21424	21424			20288	20747	23668	23733	23628	23868
56321	21196	20189	20438		22083	24456	22013		22013	21624	20637	21457	21457			20308	20757	23688	23733	23648	23878
57321	21216	20209	20478		22093	24486	22043		22033	21674	20657	21457	21457			20318	20777	23698	23765	23668	23898
58321	21236	20219	20508		22103	24506	22073		22053	21734	20667	21489	21457			20338	20797	23728	23765	23688	23908
59321	21256	20239	20548		22123	24546	22103		22073	21774	20687	21522	21489			20348	20807	23738	23798	23708	23928
60321	21266	20259	20578		22143	24566	22123		22083	21834	20697	21522	21522			20368	20827	23758	23798	23728	23947
61321	21285	20269	20617		22153	24605	22153		22093	21874	20717	21522	21522			20378	20837	23788	23798	23748	23957
62321	21305	20278	20647		22173	24635	22183		22113	21934	20737	21587	21522			20398	20867	23798	23798	23768	23967
63321	21315	20298	20677		22183	24665	22203		22133	21983	20757	21587	21554			20408	20877	23818	23798	23788	23987
64321	21335	20308	20707		22193	24695	22233		22153	22023	20767	21619	21554			20428	20897	23838	23830	23808	24007
65321	21355	20318	20747		22213	24715	22263		22173	22073	20787	21619	21587			20448	20907	23848	23830	23838	24017
66321	21365	20328	20777		22223	24745	22292		22183	22123	20797	21652	21587			20468	20927	23868	23830	23848	24027
67321	21385	20348	20807		22243	24785	22322		22213	22173	20817	21684	21619			20478	20946	23888	23863	23868	24047
68321	21405	20358	20847		22263	24815	22342		22223	22213	20827	21717	21619			20498	20966	23918	23863	23888	24067
69321	21415	20378	20877		22272	24835	22372		22243	22263	20847	21717	21619			20508	20976	23928	23895	23918	24087
70321	21435	20388	20907		22282	24865	22402		22263	22302	20867	21749	21652			20528	20996	23947	23895	23937	24097
71321	21445	20408	20937		22302	24895	22422		22272	22352	20877	21749	21652			20548	21016	23967	23895	23957	24107
72321	21465	20408	20956		22312	24925	22452		22292	22402	20887	21782	21684			20568	21026	23987	23928	23967	24127
73321	21485	20428	20996		22332	24944	22472		22312	22442	20917	21814	21717			20588	21046	24007	23928	23997	24147
74321	21505	20438	21016		22342	24974	22502		22322	22482	20927	21847	21717			20607	21066	24017	23928	24017	24157
75321	21515	20458	21046		22362	25004	22532		22342	22522	20946	21847	21717			20617	21076	24037	23928	24037	24177
76321	21535	20468	21066		22372	25024	22552		22362	22562	20956	21879	21749			20637	21096	24047	23960	24057	24197
77321	21545	20478	21096		22392	25054	22582		22372	22601	20976	21912	21749			20647	21106	24077	23960	24087	24207
78321	21565	20488	21126		22402	25084	22601		22392	22641	20996	21944	21782			20667	21126	24097	23993	24107	24217
79321	21575	20498	21146		22422	25114	22631		22412	22681	21016	21944	21782			20687	21146	24107	23993	24127	24247
80321	21595	20518	21176		22442	25134	22651		22432	22711	21026	21977	21814			20697	21166	24127	23993	24147	24257
81321	21614	20528	21206		22452	25154	22671		22442	22751	21036	21977	21814			20727	21176	24147	23993	24167	24266
82321	21624	20538	21226		22472	25184	22701		22462	22781	21066	22009	21847			20747	21196	24157	23993	24187	24286
83321	21644	20548	21256		22482	25204	22721		22482	22821	21076	22042	21879			20757	21206	24177	23993	24207	24306
84321	21654	20568	21275		22502	25234	22751		22502	22851	21096	22042	21879			20777	21226	24197	24025	24237	24316
85321	21674	20578	21295		22512	25254	22761		22512	22881	21106	22074	21879			20797	21236	24207	24025	24247	24326
86321	21694	20588	21325		22532	25273	22781		22532	22911	21126	22074	21912			20807	21266	24227	24058	24266	24346
87321	21704	20598	21345		22552	25303	22811		22542	22940	21146	22107	21912			20827	21275	24247	24058	24286	24356
88321	21714	20607	21365		22562	25323	22831		22562	22960	21156	22139	21912			20847	21285	24257	24058	24316	24376
89321	21734	20627	21385		22582	25343	22851		22582	22990	21176	22139	21944			20867	21305	24276	24058	24326	24396
90321	21754	20637	21405		22592	25363	22871		22601	23030	21196	22172	21944			20877	21325	24296	24058	24356	24406
101621	21904	20767	21604		22771	25583	23090		22781	23269	21375	22367	22107			21066	21495	24466	24188	24566	24576
111621	22033	20867	21754		22921	25742	23240		22931	23419	21525	22497	22237			21216	21634	24595	24285	24735	24705
121621	22143	20976	21874		23060	25872	23369		23060	23529	21664	22627	22335			21355	21764	24705	24383	24875	24815
131621	22253	21066	21953		23180	25961	23469		23180	23608	21784	22725	22400			21465	21884	24795	24448	24984	24925
141621	22332	21156	22033		23289	26051	23559		23289	23648	21884	22822	22497			21575	21993	24875	24545	25084	25014
151621	22422	21226	22083		23389	26121	23618		23379	23678	21963	22887	22562			21664	22083	24944	24610	25164	25094
161621	22492	21295	22133		23459	26171	23668		23459	23708	22043	22952	22595			21734	22173	25004	24675	25234	25164
171621	22542	21355	22173		23529	26201	23718		23539	23728	22113	23017	22660			21784	22243	25064	24740	25273	25214
181621	22592	21405	22203		23589	26241	23748		23589	23748	22163	23050	22692			21844	22312	25104	24773	25313	25263
191621	22641	21455	22233		23628	26260	23778		23648	23758	22203	23082	22725			21884	22362	25144	24838	25353	25313
201621	22671	21495	22263		23668	26280	23798		23698	23758	22253	23115	22757			21914	22412	25174	24870	25373	25353
211621	22701	21535	22272		23708	26290	23818		23728	23768	22292	23147	22790			21953	22452	25194	24903	25383	25383
221621	22741	21565	22292		23728	26300	23828		23768	23778	22332	23147	22790			21963	22492	25214	24968	25403	25413
231621	22761	21585	22312		23758	26320	23838		23798	23778	22352	23180	22822			21993	22522	25234	25000	25423	25433
241621	22771	21614	22312		23778	26320	23848		23828	23778	22372	23180	22822			22003	22552	25244	25033	25433	25453
251621	22801	21634	22332		23798	26330	23858		23848	23768	22402	23180	22855			22023	22572	25254	25033	25433	25463
261621	22811	21654	22332		23808	26330	23858		23868	23768	22412	23212	22855			22033	22601	25263	25065	25433	25483
271621	22831	21664	22352		23818	26340	23868		23888	23758	22422	23212	22887			22043	22621	25273	25065	25433	25493
281621	22831	21684	22352		23828	26350	23878		23898	23758	22432	23212	22887			22053	22631	25283	25098	25443	25503
291621	22841	21694	22352		23838	26350	23868		23918	23758	22442	23212	22887			22053	22641	25283	25098	25443	25513
301621	22861	21704	22362		23848	26350	23878		23928	23768	22452	23212	22887			22063	22661	25293	25131	25443	25513
311621	22861	21714	22362		23848	26340	23878		23937	23768	22462	23212	22887			22073	22671	25293	25131	25443	25523
321621	22871	21724	22372		23858	26350	23888		23947	23768	22482	23245	22887			22073	22681	25293	25131	25443	25513
331621	22871	21724	22372		23858	26350	23888		23957	23768	22492	23212	22887			22073	22691	25303	25131	25443	25533
341621	22881	21734	22372		23868	26350	23888		23957	23768	22502	23245	22887			22073	22691	25303	25163	25443	25523
351621	22881	21744	22382		23868	26340	23888		23967	23758	22512	23245	22887			22083	22701	25303	25163	25453	25523
361621	22881	21754	22382		23878	26350	23888		23977	23748	22512	23245	22887			22083	22711	25303	25163	25443	25523
371621	22881	21754	22372		23878	26340	23888		23977	23758	22512	23245	22920			22083	22721	25303	25163	25443	25523
381621	22891	21764	22382		23878	26340	23888		23987	23758	22512	23245	22920			22083	22721	25303	25163	25443	25523
391621	22891	21754	22382		23878	26340	23878		23987	23748	22522	23245	22887			22083	22731	25303	25196	25443	25523
401621	22891	21764	22382		23878	26340	23888		23997	23748	22532	23245	22920			22083	22731	25303	25163	25423	25523
411621	22891	21754	22382		23888	26340	23888		23997	23738	22532	23245	22920			22083	22731	25303	25196	25433	25523
421621	22901	21764	22382		23888	26340	23878		23997	23738	22552	23245	22920			22083	22731	25303	25163	25423	25523
431621	22901	21764	22382		23888	26340	23878		23997	23748	22552	23245	22920			22083	22741	25303	25196	25423	25523
441621	22901	21764	22382		23888	26330	23868		23997	23738	22562	23245	22920			22083	22741	25303	25196	25423	25523
451621	22901	21764	22372		23888	26330	23878		23997	23738	22562	23245	22887			22083	22741	25303	25163	25423	25513
461621	22901	21764	22382		23888	26320	23868		24017	23738	22562	23245	22887			22083	22741	25303	25196	25413	25513
471621	22891	21764	22372		23888	26330	23868		24007	23738	22562	23245	22887			22073	22741	25293	25196	25413	25503
481621	22901	21764	22372		23878	26320	23868		24007	23728	22562	23245	22887			22083	22751	25293	25196	25403	25513
491621	22901	21764	22372		23888	26310	23858		24017	23728	22552	23245	22887			22073	22751	25283	25196	25403	25503
501621	22891	21764	22372		23888	26310	23858		24007	23728	22552	23245	22887			22073	22751	25293	25196	25403	25503
511621	22891	21764	22362		23888	26310	23858		24017	23718	22552	23245	22887			22073	22751	25293	25196	25403	25503
521621	22891	21764	22362		23888	26310	23848		24007	23718	22552	23212	22887			22073	22751	25283	25196	25393	25503
531621	22891	21764	22362		23888	26310	23848		24007	23718	22562	23212	22887			22073	22751	25283	25163	25383	25503
541621	22891	21764	22362		23888	26300	23848		24007	23708	22562	23245	22887			22073	22761	25273	25196	25393	25493
551621	22891	21754	22362		23888	26300	23838		24007	23708	22552	23245	22887			22063	22751	25273	25196	25383	25493
561621	22881	21764	22352		23878	26300	23838		24007	23708	22552	23245	22887			22073	22751	25273	25196	25383	25483
571621	22881	21754	22362		23878	26290	23838		24007	23708	22542	23212	22887			22063	22761	25273	25196	25373	25473
581621	22881	21754	22342		23878	26280	23828		24007	23698	22542	23245	22887			22063	22761	25263	25163	25373	25473
591621	22881	21744	22342		23878	26280	23828		24007	23698	22532	23212	22887			22053	22761	25273	25196	25373	25473
601621	22881	21744	22342		23878	26280	23828		24007	23688	22532	23212	22855			22063	22761	25263	25163	25363	25473
611621	22881	21744	22332		23878	26280	23818		24007	23688	22522	23212	22887			22053	22751	25263	25163	25363	25473
621621	22881	21744	22332		23868	26270	23818		24007	23678	22532	23212	22887			22053	22761	25263	25163	25353	25463
631621	22871	21744	22332		23868	26270	23818		23997	23678	22532	23212	22887			22053	22761	25254	25163	25353	25453
641621	22871	21744	22332		23868	26260	23808		23997	23678	22522	23212	22887			22043	22761	25254	25163	25353	25453
651621	22871	21734	22332		23868	26260	23808		23997	23668	22522	23212	22887			22053	22761	25244	25163	25343	25453
661621	22871	21734	22322		23868	26251	23808		24007	23668	22522	23212	22855			22043	22751	25244	25163	25343	25443
671621	22861	21734	22332		23858	26251	23798		23997	23668	22512	23212	22855			22043	22761	25244	25163	25343	25443
681621	22861	21734	22312		23848	26241	23798		23997	23668	22512	23180	22855			22033	22751	25244	25163	25343	25433
691621	22861	21724	22312		23858	26241	23788		23997	23658	22502	23212	22855			22023	22751	25234	25163	25333	25433
701621	22861	21724	22302		23848	26241	23788		23997	23658	22502	23180	22855			22033	22751	25234	25163	25323	25433
711621	22861	21724	22302		23858	26241	23788		23987	23658	22502	23180	22855			22023	22751	25234	25163	25323	25433
721621	22851	21724	22292		23848	26231	23778		23987	23648	22492	23180	22855			22023	22751	25224	25163	25313	25423
731621	22851	21714	22302		23848	26221	23778		23987	23648	22502	23180	22855			22023	22751	25224	25163	25313	25413
741621	22851	21714	22292		23848	26221	23768		23977	23648	22502	23180	22855			22013	22751	25224	25131	25323	25423
751621	22851	21714	22292		23838	26221	23768		23987	23638	22502	23180	22855			22013	22751	25224	25131	25313	25413
761621	22841	21714	22282		23838	26211	23758		23977	23628	22502	23180	22855			22013	22751	25214	25131	25303	25413
771621	22841	21714	22282		23838	26211	23758		23977	23618	22502	23180	22822			22013	22751	25204	25131	25303	25403
781621	22831	21704	22272		23828	26201	23758		23967	23618	22492	23180	22822			22003	22751	25204	25131	25293	25393
791621	22841	21704	22272		23828	26201	23748		23977	23618	22492	23180	22822			22003	22751	25214	25131	25293	25393
801621	22831	21704	22272		23828	26191	23748		23977	23618	22482	23180	22822			22003	22751	25194	25131	25293	25393
811621	22831	21714	22263		23828	26191	23748		23967	23608	22472	23147	22822			22003	22751	25204	25131	25283	25383
821621	22821	21704	22263		23818	26191	23738		23967	23608	22462	23147	22822			21993	22741	25194	25131	25283	25383
831621	22821	21694	22253		23818	26181	23738		23957	23598	22472	23147	22790			21993	22741	25194	25131	25283	25383
841621	22821	21694	22253		23808	26181	23728		23957	23598	22452	23147	22822			21993	22741	25194	25131	25273	25373
851621	22811	21694	22253		23818	26171	23728		23957	23589	22452	23147	22822			21993	22741	25184	25098	25263	25373
861621	22811	21694	22243		23808	26171	23728		23957	23579	22452	23147	22822			21983	22751	25184	25131	25273	25363
871621	22811	21694	22243		23808	26161	23728		23957	23569	22462	23147	22790			21983	22741	25184	25098	25263	25363
881621	22811	21684	22243		23798	26161	23708		23957	23579	22462	23147	22822			21983	22741	25184	25098	25254	25363
891621	22811	21684	22233		23808	26151	23708		23947	23569	22462	23147	22790			21973	22741	25174	25131	25254	25353
901621	22801	21684	22233		23798	26151	23708		23947	23569	22462	23147	22790			21973	22731	25174	25098	25244	25353
911621	22801	21674	22223		23798	26141	23708		23937	23569	22452	23115	22790			21973	22731	25174	25098	25234	25343
921621	22791	21664	22223		23798	26141	23698		23937	23559	22442	23115	22790			21973	22741	25164	25098	25234	25343
931621	22801	21664	22223		23788	26131	23698		23937	23559	22442	23115	22790			21963	22731	25164	25098	25234	25333
941621	22791	21664	22213		23788	26131	23688		23928	23549	22432	23115	22790			21963	22731	25164	25098	25224	25333
951621	22791	21664	22203		23778	26131	23688		23928	23549	22422	23115	22790			21963	22731	25164	25098	25224	25333
961621	22791	21654	22203		23778	26121	23688		23928	23539	22412	23115	22757			21953	22731	25154	25098	25214	25323
971621	22781	21654	22193		23778	26111	23678		23928	23539	22412	23115	22790			21953	22721	25154	25098	25214	25323
981621	22781	21644	22193		23778	26111	23668		23928	23539	22402	23115	22757			21953	22721	25144	25065	25204	25313
991621	22771	21654	22193		23768	26101	23658		23918	23529	22402	23115	22757			21943	22721	25144	25065	25194	25313
1001621	22771	21644	22183		23768	26091	23648		23918	23529	22392	23115	22757			21943	22721	25134	25065	25204	25313
1011621	22771	21644	22183		23758	26101	23628		23918	23519	22392	23115	22757			21943	22721	25134	25065	25204	25303
1021621	22761	21634	22173		23758	26091	23628		23918	23509	22402	23115	22757			21934	22721	25134	25065	25194	25293
1031621	22761	21634	22173		23748	26081	23628		23908	23509	22402	23115	22757			21943	22721	25134	25065	25204	25293
1041621	22761	21634	22173		23758	26081	23628		23908	23499	22412	23082	22725			21934	22721	25124	25065	25204	25293
1051621	22751	21634	22163		23748	26071	23628		23898	23499	22412	23082	22725			21934	22711	25124	25065	25184	25283
1061621	22761	21624	22163		23748	26071	23628		23898	23499	22412	23082	22725			21924	22721	25114	25065	25184	25283
1071621	22751	21634	22153		23748	26071	23628		23898	23489	22402	23082	22725			21914	22711	25114	25065	25164	25283
1081621	22751	21624	22153		23738	26061	23628		23888	23479	22392	23082	22725			21914	22711	25114	25065	25164	25273
1091621	22741	21624	22143		23738	26051	23628		23888	23479	22382	23082	22725			21914	22711	25114	25065	25164	25273
1101621	22741	21614	22143		23728	26051	23618		23888	23469	22372	23050	22725			21914	22711	25104	25065	25154	25273
1111621	22731	21614	22133		23728	26041	23618		23888	23459	22362	23050	22725			21914	22711	25104	25033	25154	25263
1121621	22741	21604	22133		23728	26041	23608		23878	23459	22352	23050	22725			21904	22701	25094	25065	25154	25263
1131621	22731	21604	22123		23728	26041	23608		23878	23459	22352	23050	22725			21904	22701	25094	25033	25144	25254
1141621	22731	21595	22123		23718	26031	23608		23878	23449	22342	23050	22692			21904	22701	25084	25033	25144	25254
1151621	22721	21604	22123		23728	26021	23589		23868	23449	22342	23050	22692			21894	22701	25084	25033	25134	25244
1161621	22721	21595	22113		23708	26021	23589		23868	23439	22342	23050	22692			21894	22701	25084	25033	25134	25244
1171621	22721	21595	22103		23708	26021	23579		23868	23439	22352	23050	22692			21884	22701	25084	25033	25124	25234
1181621	22721	21585	22113		23708	26011	23589		23858	23429	22352	23050	22692			21884	22701	25074	25033	25124	25234
1191621	22721	21595	22103		23708	26011	23579		23848	23429	22362	23017	22692			21884	22701	25074	25033	25124	25234
1201621	22701	21585	22103		23698	26011	23579		23858	23419	22362	23017	22692			21874	22691	25074	25000	25114	25224
1211621	22701	21585	22093		23698	26001	23579		23848	23419	22352	23017	22660			21874	22691	25064	25033	25104	25224
1221621	22701	21575	22093		23698	25991	23579		23848	23409	22342	23017	22660			21874	22691	25064	25000	25104	25214
1231621	22701	21575	22083		23688	25991	23569		23848	23399	22332	23017	22660			21864	22691	25064	25000	25104	25214
1241621	22701	21565	22083		23688	25981	23559		23838	23399	22332	22985	22660			21874	22691	25054	25000	25094	25204
1251621	22691	21565	22073		23678	25981	23559		23838	23379	22332	23017	22660			21864	22691	25054	25000	25104	25204
1261621	22691	21565	22073		23678	25971	23549		23828	23379	22322	22985	22627			21854	22691	25054	25000	25094	25204
1271621	22691	21555	22073		23678	25961	23549		23828	23369	22322	23017	22660			21854	22681	25044	25000	25094	25194
1281621	22681	21555	22063		23668	25961	23549		23828	23369	22332	23017	22660			21844	22681	25044	25000	25094	25184
1291621	22681	21555	22063		23668	25961	23539		23828	23359	22332	22985	22627			21844	22681	25034	25000	25084	25184
1301621	22681	21555	22053		23668	25951	23539		23828	23349	22332	22985	22660			21844	22681	25034	25000	25084	25184
1311621	22681	21545	22053		23658	25951	23539		23818	23349	22342	22985	22627			21844	22681	25024	25000	25084	25174
1321621	22671	21545	22053		23658	25941	23529		23818	23349	22332	22985	22627			21834	22671	25024	24968	25074	25174
1331621	22671	21535	22043		23658	25941	23529		23808	23349	22332	22985	22627			21834	22681	25014	24968	25074	25164
1341621	22661	21535	22043		23648	25922	23519		23808	23339	22322	22985	22627			21834	22671	25014	24968	25064	25154
1351621	22661	21535	22033		23648	25922	23519		23798	23339	22322	22985	22627			21834	22671	25004	24968	25064	25164
1361621	22661	21525	22033		23638	25922	23519		23798	23329	22322	22952	22595			21824	22671	25004	24968	25054	25154
1371621	22651	21525	22023		23638	25922	23509		23798	23319	22322	22952	22595			21814	22671	25004	24968	25054	25144
1381621	22651	21525	22023		23638	25912	23509		23788	23319	22302	22952	22595			21824	22671	24994	24968	25044	25144
1391621	22651	21525	22013		23628	25902	23509		23788	23309	22292	22985	22595			21814	22671	24994	24968	25034	25134
1401621	22651	21515	22013		23628	25902	23499		23788	23299	22282	22952	22595			21814	22661	25004	24968	25034	25134
1411621	22631	21515	22003		23628	25902	23499		23778	23299	22282	22952	22562			21804	22661	24994	24935	25034	25134
1421621	22641	21515	22003		23618	25892	23489		23778	23289	22282	22952	22562			21804	22661	24984	24968	25024	25134
1431621	22641	21505	21993		23608	25892	23479		23778	23289	22272	22952	22562			21804	22661	24974	24935	25034	25114
1441621	22631	21505	21993		23608	25882	23479		23768	23289	22282	22952	22562			21794	22651	24974	24935	25034	25114
1451621	22631	21505	21993		23608	25882	23469		23758	23289	22292	22920	22562			21794	22651	24974	24935	25024	25104
1461621	22631	21505	21983		23608	25872	23469		23768	23279	22282	22920	22562			21784	22651	24974	24935	25024	25094
1471621	22621	21485	21983		23598	25862	23469		23768	23279	22272	22920	22562			21784	22651	24964	24935	25024	25084
1481621	22621	21485	21973		23598	25862	23459		23758	23279	22263	22920	22562			21784	22651	24954	24935	25024	25074
1491621	22621	21485	21973		23589	25862	23449		23758	23269	22263	22920	22562			21784	22651	24954	24903	25014	25054
1501621	22611	21475	21973		23589	25852	23439		23758	23269	22263	22887	22530			21774	22641	24954	24903	25014	25054
1511621	22601	21485	21963		23589	25842	23439		23748	23269	22253	22920	22530			21764	22651	24944	24903	25004	25044
1521621	22611	21485	21963		23579	25842	23439		23748	23269	22253	22920	22530			21764	22651	24944	24903	25004	25054
1531621	22611	21505	21953		23579	25832	23439		23738	23260	22253	22887	22530			21764	22641	24934	24935	24994	25054
1541621	22601	21525	21943		23579	25832	23429		23738	23260	22243	22887	22497			21754	22641	24934	24903	24984	25044
1551621	22601	21545	21943		23569	25832	23429		23728	23260	22243	22887	22530			21754	22641	24934	24903	24984	25044
1561621	22592	21565	21943		23569	25822	23429		23728	23260	22243	22887	22497			21754	22641	24925	24903	24984	25054
1571621	22592	21565	21943		23569	25812	23429		23728	23260	22223	22887	22497			21754	22641	24915	24870	24974	25064
1581621	22592	21565	21934		23559	25812	23419		23718	23250	22223	22887	22497			21744	22631	24925	24903	24974	25054
1591621	22582	21545	21924		23559	25802	23419		23718	23250	22223	22887	22497			21744	22631	24915	24903	24974	25044
1601621	22582	21525	21924		23549	25792	23409		23718	23240	22223	22855	22465			21734	22631	24905	24870	24964	25044
1611621	22582	21515	21924		23549	25792	23409		23718	23230	22223	22855	22465			21734	22621	24905	24870	24964	25034
1621621	22572	21505	21914		23539	25782	23409		23698	23220	22223	22855	22465			21724	22621	24905	24870	24954	25024
1631621	22572	21495	21914		23539	25782	23399		23698	23210	22233	22855	22465			21714	22611	24895	24870	24954	25014
1641621	22572	21495	21904		23539	25772	23389		23698	23200	22223	22855	22465			21724	22621	24895	24870	24954	25004
1651621	22562	21485	21904		23529	25762	23389		23688	23200	22213	22855	22465			21714	22611	24895	24870	24944	25004
1661621	22562	21485	21894		23519	25762	23379		23688	23200	22203	22855	22432			21704	22611	24885	24870	24944	25004
1671621	22562	21485	21894		23519	25762	23369		23688	23200	22203	22822	22432			21704	22601	24885	24838	24934	25004
1681621	22552	21475	21884		23519	25752	23369		23678	23190	22203	22822	22432			21704	22601	24875	24838	24925	25014
1691621	22552	21455	21884		23509	25742	23359		23678	23180	22193	22822	22432			21694	22601	24865	24838	24925	25004
1701621	22552	21445	21874		23509	25742	23359		23678	23180	22193	22822	22400			21684	22592	24865	24838	24925	24994
1711621	22542	21425	21874		23509	25742	23349		23668	23170	22193	22822	22400			21684	22592	24865	24838	24915	24994
1721621	22532	21425	21864		23499	25732	23349		23668	23160	22203	22790	22400			21684	22592	24855	24838	24905	24984
1731621	22542	21415	21864		23489	25722	23349		23668	23150	22193	22790	22400			21674	22582	24855	24838	24915	24984
1741621	22532	21425	21864		23489	25722	23349		23658	23150	22203	22790	22400			21674	22592	24845	24838	24905	24974
1751621	22532	21425	21854		23489	25712	23339		23658	23150	22213	22790	22400			21674	22582	24845	24805	24905	24974
1761621	22532	21415	21854		23489	25712	23339		23658	23140	22193	22757	22367			21664	22582	24845	24838	24905	24964
1771621	22522	21425	21844		23469	25712	23329		23648	23140	22193	22790	22367			21664	22582	24835	24805	24885	24964
1781621	22522	21425	21844		23469	25702	23329		23648	23130	22183	22757	22367			21664	22572	24835	24805	24895	24964
1791621	22512	21425	21834		23469	25692	23319		23648	23120	22173	22757	22367			21654	22572	24835	24805	24885	24944
1801621	22512	21415	21824		23459	25682	23319		23638	23120	22163	22757	22367			21644	22572	24825	24805	24875	24944
1811621	22512	21415	21824		23459	25672	23309		23638	23120	22163	22757	22335			21644	22572	24815	24805	24875	24944
1821621	22502	21405	21824		23449	25672	23309		23628	23110	22153	22757	22335			21644	22562	24815	24805	24875	24944
1831621	22502	21395	21814		23449	25672	23299		23638	23110	22163	22757	22335			21644	22562	24805	24773	24875	24934
1841621	22502	21405	21814		23439	25662	23289		23628	23100	22163	22757	22335			21634	22562	24795	24805	24865	24934
1851621	22502	21405	21814		23439	25662	23289		23618	23090	22163	22757	22335			21624	22562	24795	24805	24865	24925
1861621	22492	21405	21804		23439	25652	23289		23618	23090	22163	22757	22335			21624	22552	24795	24773	24865	24915
1871621	22482	21395	21794		23429	25642	23289		23608	23080	22153	22725	22302			21624	22552	24785	24773	24855	24915
1881621	22482	21385	21794		23429	25642	23279		23608	23080	22153	22725	22302			21614	22552	24785	24773	24855	24915
1891621	22482	21385	21794		23429	25632	23279		23608	23080	22143	22692	22302			21614	22552	24775	24773	24845	24905
1901621	22482	21385	21784		23409	25622	23279		23598	23070	22143	22692	22270			21604	22542	24775	24740	24845	24895
1911621	22482	21385	21774		23409	25622	23269		23598	23070	22143	22692	22270			21604	22542	24775	24773	24835	24895
1921621	22472	21375	21774		23409	25612	23269		23598	23060	22133	22692	22270			21604	22542	24765	24740	24835	24895
1931621	22472	21375	21764		23399	25602	23260		23589	23060	22123	22692	22270			21585	22542	24765	24740	24825	24885
1941621	22462	21365	21764		23399	25602	23260		23589	23050	22123	22692	22270			21585	22542	24755	24740	24815	24885
1951621	22452	21365	21764		23389	25602	23250		23579	23040	22123	22660	22237			21575	22532	24755	24740	24815	24875
1961621	22452	21365	21754		23389	25592	23250		23579	23040	22123	22660	22237			21575	22532	24745	24740	24805	24875
1971621	22452	21355	21744		23379	25592	23250		23579	23030	22123	22660	22237			21565	22532	24745	24740	24795	24875
1981621	22452	21355	21744		23379	25583	23240		23569	23030	22123	22627	22237			21565	22532	24735	24740	24795	24865
1991621	22442	21345	21734		23369	25573	23240		23569	23030	22123	22660	22205			21565	22532	24725	24740	24785	24865
2001621	22442	21345	21724		23369	25563	23230		23559	23020	22123	22627	22237			21555	22522	24725	24740	24775	24865
description	OJIPControl1	OJIPControl2	OJIPControl3		OJIP25mM1	OJIP25mM2	OJIP25mM3		OJIP 50mM-1	OJIP 50mM-2	OJIP 50mM-3	OJIP 50mM-4	OJIP 50mM-5			OJIP 100mM-1	OJIP 100mM-2	OJIP 100mM-3	OJIP 100mM-4	OJIP 100mM-5	OJIP 100mM-6
description	109	109	99		109	109	99		109	99	109	162	162			109	109	109	162	109	109
Bckg	4676	4507	4746		4826	4816	4507		4905	4218	4646					4237	4895	5514	6242	5015	5175
Fo	12931	12054	12812		13330	14207	12702		13589	11755	12233	15638	16483			11934	13200	15384	15963	13669	15414
Fj	20548	19541	19442		21535	23430	21107		21356	20409	20020	20742	20905			19741	20140	23081	23213	23011	23310
Fi	22792	21655	22283		23779	26241	23789		23908	23679	22453	23083	22758			21974	22652	25194	25034	25344	25424
Fm	18116	17148	17537		18953	21425	19282		19003	19461	17807					17737	17757	19680	18792	20329	20249
Fv	0.456	0.44	0.46		0.449	0.438	0.425		0.457		0.426	0.541	0.595			0.434	0.468	0.502	0.517	0.426	0.506
Vj	0.876	0.877	0.838		0.882	0.869	0.861		0.866	0.832	0.863	0.856	0.881			0.874	0.859	0.893	0.903	0.885	0.896
Vi	4.874	4.805	4.695		4.927	5.449	5.278		4.874	5.614	4.833					5.186	4.628	4.569	4.011	5.054	4.913
Fm/Fo	3.874	3.805	3.695		3.927	4.449	4.278		3.874	4.614	3.833					4.186	3.628	3.569	3.011	4.054	3.913
Fv/Fo	0.795	0.792	0.787		0.797	0.816	0.811		0.795	0.822	0.793	0.703	0.681			0.807	0.784	0.781	0.751	0.802	0.796
Fv/Fm	0.803	0.798	0.857		0.766	0.797	0.788		0.827	0.734	0.719					0.708	0.757	0.987	1.017	0.769	1
Mo	9290151	7947259	7520377		9457122	7061109	7330912		10658833		9553010	7140959	8210946			7415238	11894299	8073354	9503031	8605026	8132641
Area	22479838	21347736	21955684		23461308	25884150	23444792		23548394	23315684	22091016	22803092	22505514			21664216	22307696	24910536	24745258	25001078	25102998
Fix Area	512.815	463.451	428.829		498.978	329.573	380.195		560.903		536.475	440.175	529.465			418.066		410.231	505.696	423.288	401.632
Sm	0.567	0.552	0.536		0.586	0.55	0.539		0.553	0.528	0.593	0.456	0.447			0.613	0.618	0.508	0.509	0.554	0.505
Ss	904.244	839.825	799.39		851.735	598.995	704.81		1015.1		905.368	965.196	1185.66			682.419		807.163	994.432	764.599	794.555
N	0.795	0.792	0.787		0.797	0.816	0.811		0.795	0.822	0.793	0.703	0.681			0.807	0.784	0.781	0.751	0.802	0.796
Phi_Po	0.544	0.56	0.54		0.551	0.562	0.575		0.543	0.613	0.574					0.566	0.532	0.498	0.483	0.574	0.494
Psi_o	0.433	0.443	0.425		0.439	0.459	0.466		0.432		0.455					0.457	0.417	0.389	0.362	0.461	0.394
Phi_Eo	0.205	0.208	0.213		0.203	0.184	0.189		0.205	0.178	0.207					0.193	0.216	0.219	0.249	0.198	0.204
Phi_Do	966.759	961.672	959.823		966.202	955.493	958.159		965.786		963.421	961.878	970.865			959.713	969.475	966.306	969.317	965.611	964.597
Phi_Pav	2.086	2.115	1.832		2.253	2.561	2.531		2.022	3.167	2.426					2.7	2	1.408	1.072	2.428	1.54
Pi_Abs	2.218	2.288	2.369		2.142	2.226	2.287		2.277	2.305	2.128					2.022	2.064	2.519	2.62	2.252	2.484
ABS/RC	1.763	1.812	1.864		1.707	1.817	1.854		1.81	1.894	1.688	2.193	2.239			1.632	1.618	1.968	1.966	1.806	1.978
TRo/RC	0.96	1.015	1.007		0.941	1.021	1.066		0.983	1.161	0.969	1.006	0.906			0.924	0.861	0.981	0.949	1.037	0.978
ETo/RC	0.455	0.476	0.504		0.435	0.409	0.433		0.467	0.411	0.44					0.39	0.446	0.551	0.653	0.446	0.506
DIo/RC

## Sheet: OJIP Anova
Supplementary Data S4 - OJIP (ANOVA) - Photosynthesis raw data
description	Bckg	Fo	Fj	Fi	Fm	Fv	Vj	Vi	Fm/Fo	Fv/Fo	Fv/Fm	Mo	Area	Fix Area	Sm	Ss	N	Phi_Po	Psi_o	Phi_Eo	Phi_Do	Phi_Pav	Pi_Abs	ABS/RC	TRo/RC	ETo/RC
OJIPControl1	4676	12931	20548	22792	18116	0.456	0.876	4.874	3.874	0.795	0.803	9290151	22479838	512.815	0.567	904.244	0.795	0.544	0.433	0.205	966.759	2.086	2.218	1.763	0.96	0.455
OJIPControl2	4507	12054	19541	21655	17148	0.44	0.877	4.805	3.805	0.792	0.798	7947259	21347736	463.451	0.552	839.825	0.792	0.56	0.443	0.208	961.672	2.115	2.288	1.812	1.015	0.476
OJIPControl3	4746	12812	19442	22283	17537	0.46	0.838	4.695	3.695	0.787	0.857	7520377	21955684	428.829	0.536	799.39	0.787	0.54	0.425	0.213	959.823	1.832	2.369	1.864	1.007	0.504
OJIP25mM1	4826	13330	21535	23779	18953	0.449	0.882	4.927	3.927	0.797	0.766	9457122	23461308	498.978	0.586	851.735	0.797	0.551	0.439	0.203	966.202	2.253	2.142	1.707	0.941	0.435
OJIP25mM2	4816	14207	23430	26241	21425	0.438	0.869	5.449	4.449	0.816	0.797	7061109	25884150	329.573	0.55	598.995	0.816	0.562	0.459	0.184	955.493	2.561	2.226	1.817	1.021	0.409
OJIP25mM3	4507	12702	21107	23789	19282	0.425	0.861	5.278	4.278	0.811	0.788	7330912	23444792	380.195	0.539	704.81	0.811	0.575	0.466	0.189	958.159	2.531	2.287	1.854	1.066	0.433
OJIP 50mM-1	4905	13589	21356	23908	19003	0.457	0.866	4.874	3.874	0.795	0.827	10658833	23548394	560.903	0.553	1015.1	0.795	0.543	0.432	0.205	965.786	2.022	2.277	1.81	0.983	0.467
OJIP 50mM-2	4218	11755	20409	23679	19461		0.832	5.614	4.614	0.822	0.734		23315684		0.528		0.822	0.613		0.178		3.167	2.305	1.894	1.161	0.411
OJIP 50mM-3	4646	12233	20020	22453	17807	0.426	0.863	4.833	3.833	0.793	0.719	9553010	22091016	536.475	0.593	905.368	0.793	0.574	0.455	0.207	963.421	2.426	2.128	1.688	0.969	0.44
OJIP 50mM-4		15638	20742	23083		0.541	0.856			0.703		7140959	22803092	440.175	0.456	965.196	0.703				961.878			2.193	1.006
OJIP 50mM-5		16483	20905	22758		0.595	0.881			0.681		8210946	22505514	529.465	0.447	1185.66	0.681				970.865			2.239	0.906
OJIP 100mM-1	4237	11934	19741	21974	17737	0.434	0.874	5.186	4.186	0.807	0.708	7415238	21664216	418.066	0.613	682.419	0.807	0.566	0.457	0.193	959.713	2.7	2.022	1.632	0.924	0.39
OJIP 100mM-2	4895	13200	20140	22652	17757	0.468	0.859	4.628	3.628	0.784	0.757	11894299	22307696		0.618		0.784	0.532	0.417	0.216	969.475	2	2.064	1.618	0.861	0.446
OJIP 100mM-3	5514	15384	23081	25194	19680	0.502	0.893	4.569	3.569	0.781	0.987	8073354	24910536	410.231	0.508	807.163	0.781	0.498	0.389	0.219	966.306	1.408	2.519	1.968	0.981	0.551
OJIP 100mM-4	6242	15963	23213	25034	18792	0.517	0.903	4.011	3.011	0.751	1.017	9503031	24745258	505.696	0.509	994.432	0.751	0.483	0.362	0.249	969.317	1.072	2.62	1.966	0.949	0.653
OJIP 100mM-5	5015	13669	23011	25344	20329	0.426	0.885	5.054	4.054	0.802	0.769	8605026	25001078	423.288	0.554	764.599	0.802	0.574	0.461	0.198	965.611	2.428	2.252	1.806	1.037	0.446
OJIP 100mM-6	5175	15414	23310	25424	20249	0.506	0.896	4.913	3.913	0.796	1	8132641	25102998	401.632	0.505	794.555	0.796	0.494	0.394	0.204	964.597	1.54	2.484	1.978	0.978	0.506
ANOVA (P)		0.495	0.063	0.074	0.12	0.289	0.129	0.238	0.238	0.337	0.411	0.741	0.075	0.086	0.567	0.023	0.337	0.142	0.273	0.266	0.227	0.222	0.814	0.47	0.602	0.4
Tukey																N25vsN50

## Sheet: NPQ
Supplementary Data S4 - NPQ - Photosynthesis raw data
description		NPQControl1	NPQControl2	NPQControl3		NPQ25mM1	NPQ25mM2	NPQ25mM3		NPQ 50mM-1	NPQ 50mM-2	NPQ 50mM-3		NPQ 100mM-1	NPQ 100mM-2	NPQ 100mM-3	NPQ 100mM-4
1		2712	2891	2533		2562	2602	2632		2772	2882	3071		3868	4193	3544	3171
207601		2762	2951	2572		2602	2652	2682		2812	2921	3121		3966	4291	3576	3250
415201		2802	3001	2602		2642	2692	2722		2852	2961	3161		3998	4356	3641	3300
622801		2832	3031	2632		2672	2722	2752		2882	2991	3191		4031	4454	3673	3350
1422801		11655	15035	13111		13529	14875	14865		12054	15783	16102		12419	16125	12614	16311
2443101		5693	6720	6092		6491	6840	6501		5892	7039	7408		6989	8323	6892	7567
3450701		5274	6221	5713		6162	6391	5942		5543	6570	6879		6729	7542	6534	7079
4458301		5045	5922	5444		5962	6062	5573		5284	6231	6471		6632	6989	6339	6650
5465901		4866	5683	5195		5703	5733	5264		4995	5863	6072		6437	6534	6177	6182
6473501		4706	5464	4965		5424	5444	4995		4706	5494	5703		6209	6242	5884	5743
7481101		4566	5274	4766		5165	5195	4776		4437	5175	5374		6015	5949	5624	5354
8488701		4447	5095	4586		4935	4965	4586		4208	4895	5105		5754	5754	5429	5055
9496301		4327	4935	4437		4746	4766	4417		4018	4656	4876		5592	5591	5202	4806
10503901		4227	4796	4287		4566	4596	4277		3869	4467	4686		5396	5494	5006	4606
11511501		4138	4676	4168		4407	4457	4148		3749	4297	4517		5299	5364	4844	4447
12519101		12283	13200	11366		12114	13131	13081		10668	13898	14108		11151	14142	11411	14636
13526701		11660	12423	10897		11845	12562	12453		10608	13559	13659		11281	14207	11443	14437
14534301		11122	11775	10469		11575	12184	11994		10439	13200	13290		11249	14012	11378	14168
15541901		10773	11406	10140		11276	11855	11675		10279	12901	12961		11119	13784	11216	13918
16549501		10489	11137	9841		10947	11545	11426		10140	12622	12622		10988	13524	11086	13649
17557101		10244	10927	9561		10568	11226	11216		10000	12333	12243		10891	13264	11021	13360
18564701		9980	10698	9262		10160	10907	10977		9870	12024	11864		10761	12971	10826	13031
19364701		12462.5	13559	11366		11645	12961	13270		11286	13799	13539		11834	14564	11899	14616
20385001		9526.5	10269	8784		9422	10359	10519		9462	11226	10987		10306	12354	10306	12164
21392601		9033	9741	8325		8933	9940	10050		9302	10798	10519		10143	11996	10143	11725
22400201		8629	9302	7956		8515	9591	9651		9163	10409	10110		9980	11736	9948	11346
23407801		8265	8893	7637		8146	9282	9282		9033	10040	9751		9883	11476	9785	10997
24415401		7926.5	8495	7358		7827	8993	8923		8913	9701	9422		9753	11281	9655	10668
25423001		7612.5	8126	7099		7547	8724	8574		8794	9392	9123		9655	11054	9525	10379
26430601		7318.5	7767	6870		7298	8465	8245		8674	9113	8854		9525	10826	9395	10110
27438201		7044	7438	6650		7069	8205	7936		8564	8864	8614		9428	10696	9265	9861
28445801		6790	7139	6441		6870	7966	7637		8455	8624	8405		9298	10468	9135	9631
29453401		6550.5	6850	6251		6690	7727	7348		8345	8425	8205		9233	10306	9005	9412
30461001		6331	6600	6062		6511	7508	7079		8245	8235	8026		9135	10176	8875	9212
31261001		8110.5	8674	7547		7557	8824	8624		9631	9621	9412		10273	11508	10111	10818
32281301		6156.5	6411	5902		6321	7228	6760		7996	7926	7757		8843	9850	8517	8873
33288901		5867.5	6072	5663		6142	6969	6441		7867	7777	7597		8746	9655	8322	8664
34296501		5658.5	5833	5484		5982	6740	6172		7767	7637	7448		8615	9493	8192	8475
35304101		5483.5	5643	5324		5843	6540	5962		7657	7508	7318		8550	9330	8063	8315
36311701		5339.5	5484	5195		5733	6361	5773		7577	7388	7199		8420	9200	7932	8196
37319301		5219.5	5354	5085		5633	6202	5613		7488	7298	7089		8355	9070	7835	8076
38326901		5109.5	5234	4985		5543	6042	5464		7398	7218	6999		8290	8973	7737	7976
39334501		5010	5135	4885		5464	5902	5324		7318	7139	6909		8192	8843	7672	7886
40342101		4930.5	5045	4816		5394	5763	5205		7248	7069	6830		8160	8745	7575	7807
41349701		4840.5	4955	4726		5314	5633	5085		7159	6999	6760		8062	8615	7543	7727
42357301		4766	4876	4656		5254	5514	4985		7099	6939	6680		7997	8550	7412	7647
43157301		6730	7089	6371		6261	6899	6690		8445	8285	8215		9168	9818	8713	9422
44177601		4845.5	4995	4696		5244	5474	4985		6949	6870	6650		7835	8388	7315	7597
45185201		4666.5	4796	4537		5145	5294	4806		6850	6800	6550		7770	8192	7119	7458
46192801		4556.5	4676	4437		5055	5135	4676		6760	6730	6461		7672	8095	7087	7358
47200401		4471.5	4586	4357		4985	5015	4576		6680	6660	6381		7607	7965	6957	7278
48208001		4407	4527	4287		4915	4895	4497		6610	6600	6311		7542	7867	6892	7218
49215601		4352	4467	4237		4866	4806	4437		6550	6550	6251		7510	7835	6860	7159
50223201		4307.5	4427	4188		4816	4716	4377		6481	6501	6192		7445	7705	6794	7109
51230801		4267.5	4387	4148		4776	4636	4327		6421	6451	6132		7380	7673	6729	7069
52238401		4232.5	4347	4118		4736	4556	4277		6371	6411	6072		7347	7575	6697	7029
53246001		4202.5	4317	4088		4686	4497	4237		6311	6371	6032		7315	7510	6632	6989
54253601		4172.5	4287	4058		4656	4437	4208		6251	6331	5992		7250	7478	6599	6949
55053601		6431	6750	6112		5733	6062	6162		7577	7787	7797		8420	8843	7997	8973
56073901		4322.5	4477	4168		4706	4556	4327		6192	6331	6062		7152	7380	6567	7009
57081501		4182.5	4327	4038		4616	4417	4188		6102	6261	5962		7054	7250	6469	6879
58089101		4107.5	4247	3968		4546	4307	4118		6032	6192	5873		6989	7185	6372	6800
59096701		4058	4198	3918		4497	4227	4068		5962	6132	5803		6924	7120	6340	6760
60104301		4028	4168	3888		4457	4158	4038		5912	6092	5753		6925	7022	6274	6720
61111901		4003.5	4138	3869		4417	4108	4008		5863	6042	5713		6827	7022	6242	6690
62119501		3983.5	4118	3849		4387	4068	3988		5823	6002	5663		6795	6924	6209	6660
63127101		3973.5	4108	3839		4357	4028	3968		5783	5962	5623		6762	6892	6210	6640
64134701		3963.5	4098	3829		4337	4008	3968		5733	5932	5593		6697	6827	6144	6620
65142301		3953.5	4088	3819		4307	3978	3948		5693	5892	5563		6664	6794	6112	6600
66149901		3953.5	4088	3819		4287	3958	3948		5653	5863	5534		6632	6795	6145	6580
66949901		6580	6869	6291		5474	5833	6122		6959	7508	7637		7835	8355	7607	8883
67970201		4142.5	4317	3968		4367	4188	4118		5643	5912	5663		6632	6860	6112	6700
68977801		4028.5	4198	3859		4277	4068	3998		5563	5823	5543		6502	6697	6047	6570
69985401		3973.5	4138	3809		4217	3988	3948		5504	5763	5474		6437	6632	5949	6511
70993001		3938.5	4098	3779		4178	3938	3918		5454	5703	5414		6404	6567	5917	6481
73000601		2393	2812	2552		2742	2602	2592		3729	3679	3250		4617	4486	4031	3629
74008201		2373	2752	2523		2652	2533	2533		3569	3559	3191		4454	4389	3868	3540
75015801		2383	2742	2533		2612	2523	2523		3480	3500	3171		4389	4324	3836	3510
76023401		2413	2742	2552		2592	2523	2523		3420	3480	3191		4324	4291	3771	3500
77031001		2433	2752	2582		2602	2543	2533		3370	3460	3211		4259	4357	3771	3500
78038601		2453	2772	2602		2602	2572	2552		3330	3460	3240		4226	4356	3739	3510
79046201		2483	2802	2632		2612	2602	2572		3290	3450	3260		4193	4356	3706	3520
80053801		2513	2822	2652		2642	2632	2592		3260	3450	3290		4161	4454	3673	3530
81061401		2533	2852	2682		2662	2672	2622		3240	3450	3320		4096	4454	3706	3549
82069001		2552	2872	2702		2682	2702	2642		3211	3440	3340		4096	4519	3706	3559
83076601		2572	2901	2712		2712	2732	2662		3191	3440	3370		4063	4552	3673	3569
83876601		7557	9382	9382		7567	9053	8554		8664	10917	11236		8550	12094	8973	12333
84896901		3589	3918	3958		4018	4058	3669		4696	4995	4945		5201	5982	5137	5424
85904501		3440	3779	3709		3739	3789	3470		4337	4606	4606		4941	5624	4779	4975
86912101		3380	3739	3589		3599	3669	3380		4118	4397	4427		4811	5429	4584	4746
87919701		3360	3729	3530		3520	3599	3340		3968	4257	4317		4714	5299	4454	4596
88927301		3350	3729	3490		3460	3559	3310		3839	4158	4237		4649	5234	4356	4487
89934901		3350	3739	3450		3420	3530	3280		3739	4078	4168		4551	5136	4291	4397
90942501		3340	3739	3430		3390	3510	3270		3649	4008	4118		4486	5071	4259	4317
91950101		3330	3739	3400		3370	3500	3250		3579	3948	4068		4454	5072	4226	4257
92957701		3320	3739	3380		3350	3480	3240		3510	3888	4028		4389	5006	4128	4208
93965301		3310	3739	3360		3330	3470	3230		3460	3849	3988		4389	5007	4128	4158
94972901		3310	3739	3340		3330	3460	3220		3420	3809	3958		4357	4974	4129	4118
95980501		3290	3729	3320		3300	3450	3211		3380	3769	3918		4291	4941	4063	4098
96988101		3290	3729	3310		3300	3440	3201		3350	3729	3888		4291	4942	4063	4058
97995701		3280	3719	3290		3290	3430	3191		3320	3699	3869		4259	4876	4031	4028
99003301		3260	3719	3280		3280	3420	3191		3300	3669	3849		4226	4876	4064	4008
100010901		3260	3709	3260		3270	3410	3181		3270	3639	3819		4226	4844	4031	3988
101018501		3240	3699	3250		3260	3400	3171		3260	3609	3799		4226	4877	4031	3968
102026101		3230	3699	3240		3250	3390	3171		3240	3589	3779		4193	4844	3998	3958
103033701		3220	3689	3220		3250	3380	3161		3230	3569	3759		4193	4811	3998	3938
104041301		3220	3679	3211		3240	3370	3161		3220	3549	3749		4161	4844	4031	3928
105048901		3211	3679	3201		3230	3360	3151		3211	3530	3729		4226	4812	3998	3908
106056501		3201	3669	3191		3230	3350	3151		3201	3520	3719		4194	4812	4031	3898
107064101		3191	3659	3181		3220	3340	3151		3191	3500	3699		4161	4746	3998	3888
108071701		3181	3649	3171		3220	3330	3141		3181	3490	3689		4194	4746	3998	3879
109079301		3171	3649	3161		3211	3320	3141		3171	3470	3679		4194	4746	3998	3869
109879301		9153	12263	11446		11296	12493	11705		10927	13789	14068		10241	14630	10988	14945
110899601		3869	4636	4636		5454	4766	4566		5563	5952	6072		6047	7380	6112	6760
111907201		3649	4347	4198		4905	4367	4158		5085	5324	5444		5819	6697	5820	6102
112914801		3559	4227	4008		4606	4188	3978		4746	4965	5115		5656	6307	5559	5683
113922401		3520	4168	3879		4407	4078	3859		4477	4726	4885		5527	5982	5331	5374
114930001		3510	4128	3789		4257	3998	3779		4257	4537	4706		5364	5820	5169	5125
115937601		3490	4098	3729		4138	3928	3719		4088	4397	4566		5201	5624	5006	4925
116945201		3470	4068	3659		4038	3869	3659		3938	4257	4457		5104	5494	4877	4766
117952801		3450	4038	3609		3958	3819	3609		3829	4158	4357		4974	5429	4779	4626
118960401		3430	4008	3569		3879	3769	3569		3719	4068	4267		4909	5332	4649	4517
119968001		3420	3978	3530		3809	3729	3530		3639	3988	4198		4812	5234	4584	4417
120975601		3400	3948	3480		3749	3679	3490		3579	3918	4128		4714	5202	4486	4337
121983201		3380	3918	3450		3689	3639	3460		3520	3859	4068		4682	5137	4421	4267
122990801		3360	3888	3420		3649	3609	3430		3460	3799	4018		4649	5072	4389	4208
123998401		3340	3869	3380		3599	3569	3410		3420	3749	3978		4551	5039	4324	4158
125006001		3320	3839	3360		3559	3540	3380		3390	3709	3938		4552	4974	4324	4108
126013601		3310	3819	3330		3530	3510	3350		3360	3679	3898		4486	4974	4292	4068
127021201		3290	3789	3310		3490	3480	3330		3330	3649	3869		4454	4909	4226	4038
128028801		3270	3769	3290		3470	3450	3310		3310	3609	3839		4454	4909	4193	3998
129036401		3260	3749	3270		3430	3430	3300		3290	3589	3819		4389	4909	4193	3978
130044001		3240	3729	3250		3410	3400	3280		3270	3559	3789		4389	4844	4161	3948
131051601		3220	3709	3230		3390	3380	3260		3260	3530	3769		4389	4877	4128	3928
132059201		3220	3689	3220		3370	3350	3250		3240	3520	3749		4324	4811	4128	3908
133066801		3201	3669	3201		3350	3330	3240		3230	3500	3729		4324	4811	4128	3888
134074401		3191	3659	3191		3330	3320	3230		3220	3490	3719		4324	4779	4096	3869
135082001		3181	3639	3171		3310	3300	3221		3211	3470	3699		4357	4779	4096	3849
135882001		12482.5	13021	11944		12303	13011	12772		11306	14287	14606		10793	14890	11541	15155
136902301		5010	5015	5005		5902	4965	5035		5723	6301	6550		6339	7737	6404	6999
137909901		4561.5	4616	4507		5324	4507	4517		5284	5623	5853		6112	6957	6079	6341
138917501		4357	4447	4267		4975	4287	4267		4945	5205	5434		5982	6502	5917	5853
139925101		3589	4357	4108		4736	4158	4118		4646	4915	5145		5787	6144	5657	5484
140932701		3559	4277	3998		4546	4058	4008		4397	4686	4925		5657	5884	5429	5185
141940301		3530	4217	3908		4387	3978	3908		4188	4507	4746		5461	5755	5234	4955
142947901		3500	4168	3829		4257	3908	3839		4018	4347	4586		5299	5526	5039	4766
143955501		3480	4118	3759		4148	3839	3769		3888	4217	4457		5169	5429	4909	4606
144963101		3470	4068	3699		4048	3789	3709		3779	4108	4347		5072	5331	4779	4477
145970701		3440	4028	3639		3958	3729	3649		3689	4018	4257		4941	5267	4681	4377
146978301		3420	3988	3589		3879	3679	3609		3609	3938	4178		4876	5169	4617	4287
147985901		3400	3948	3540		3809	3639	3559		3549	3869	4108		4812	5104	4519	4217
148993501		3380	3918	3500		3749	3589	3520		3500	3809	4048		4747	5039	4487	4148
150001101		3370	3879	3470		3689	3549	3490		3460	3759	3998		4681	5039	4389	4098
151008701		3350	3849	3430		3639	3520	3450		3410	3709	3958		4616	5007	4324	4048
152016301		3330	3819	3400		3599	3480	3420		3380	3669	3908		4584	4941	4324	4008
153023901		3310	3789	3360		3559	3450	3390		3350	3639	3869		4551	4942	4259	3968
154031501		3300	3769	3340		3520	3420	3360		3330	3599	3839		4552	4876	4259	3938
155039101		3280	3739	3310		3490	3390	3340		3300	3569	3809		4486	4877	4226	3908
156046701		3260	3719	3290		3460	3360	3310		3290	3549	3779		4487	4877	4226	3888
157054301		3250	3689	3260		3440	3340	3300		3270	3530	3769		4421	4811	4161	3869
158061901		3230	3669	3240		3400	3310	3280		3260	3500	3739		4389	4811	4161	3849
159069501		3211	3649	3220		3380	3290	3260		3240	3490	3719		4389	4779	4161	3829
160077101		3201	3639	3201		3360	3270	3240		3230	3470	3699		4422	4746	4128	3809
161084701		3191	3609	3191		3340	3250	3230		3220	3450	3689		4389	4746	4096	3799
description		NPQControl1	NPQControl2	NPQControl3		NPQ25mM1	NPQ25mM2	NPQ25mM3		NPQ 50mM-1	NPQ 50mM-2	NPQ 50mM-3		NPQ 100mM-1	NPQ 100mM-2	NPQ 100mM-3	NPQ 100mM-4
Fp		9641	13200	11366		12114	13131	13081		10668	13898	14108		11281	14207	11443	14636
Fm_L1		8415	13559	11366		11645	12961	13270		11286	13799	13539		11834	14564	11899	14616
Fm_L2		5533	8674	7547		7557	8824	8624		9631	9621	9412		10273	11508	10111	10818
Fm_L3		5105	7089	6371		6261	6899	6690		8445	8285	8215		9168	9818	8713	9422
Fm_L4		5155	6750	6112		5733	6062	6162		7577	7787	7797		8420	8843	7997	8973
Fm_Lss		5364	6869	6291		5474	5833	6122		6959	7508	7637		7835	8355	7607	8883
NPQ_L1		0.13	0.11	0.15		0.16	0.15	0.12		0.165	0.14	0.19		0.05	0.055	0.06	0.055
NPQ_L2		1.11	0.73	0.74		0.79	0.69	0.72		0.675	0.64	0.71		0.21	0.23	0.25	0.23
NPQ_L3		1.28	1.12	1.06		1.16	1.16	1.22		0.935	0.91	0.96		0.35	0.4	0.45	0.4
NPQ_L4		1.26	1.23	1.15		1.36	1.45	1.41		1.05	1.03	1.07		0.47	0.525	0.58	0.525
NPQ_Lss		1.17	1.19	1.08		1.47	1.55	1.43		1.105	1.1	1.11		0.59	0.625	0.66	0.625
Qp_L1		0.28	0.27	0.24		0.16	0.2	0.21		0.17	0.16	0.16		0.13	0.15	0.13	0.14
Qp_L2		0.47	0.34	0.28		0.2	0.2	0.25		0.2	0.2	0.21		0.17	0.17	0.18	0.2
Qp_L3		0.57	0.47	0.4		0.24	0.29	0.38		0.23	0.23	0.27		0.21	0.2	0.23	0.27
Qp_L4		0.65	0.56	0.51		0.29	0.41	0.48		0.26	0.27	0.34		0.23	0.25	0.28	0.32
Qp_Lss		0.75	0.69	0.66		0.43	0.58	0.62		0.4	0.43	0.48		0.37	0.4	0.41	0.44
Rfd		2.08	2.23	1.98		1.83	2.32	2.31		0.89	1.37	1.55		0.7	1.09	0.86	1.22
Fm_D1		7557	9382	9382		7567	9053	8554		8664	10917	11236		8550	12094	8973	12333
Fm_D2		9153	12263	11446		11296	12493	11705		10927	13789	14068		10241	14630	10988	14945
Fm_D3		9641	13021	11944		12303	13011	12772		11306	14287	14606		10793	14890	11541	15155
NPQ_D1		0.54	0.6	0.4		0.79	0.64	0.74		0.39	0.45	0.43		0.45	0.33	0.41	0.32
NPQ_D2		0.27	0.23	0.25		0.2	0.19	0.27		0.1	0.14	0.14		0.21	0.1	0.15	0.09
NPQ_D3		0.125	0.15	0.1		0.1	0.14	0.16		0.07	0.1	0.1		0.15	0.08	0.09	0.08
Qp_D1		0.97	0.95	0.95		0.91	0.94	0.95		0.89	0.91	0.94		0.87	0.92	0.92	0.94
Qp_D2		0.91	0.91	0.92		0.92	0.92	0.93		0.94	0.94	0.94		0.91	0.94	0.92	0.94
Qp_D3		0.92	0.92	0.93		0.92	0.93	0.94		0.94	0.94	0.94		0.91	0.94	0.92	0.94
QY_max		0.77	0.81	0.81		0.81	0.83	0.82		0.77	0.82	0.81		0.69	0.74	0.72	0.81
QY_L1		0.2	0.21	0.19		0.13	0.16	0.17		0.13	0.13	0.12		0.09	0.11	0.09	0.11
QY_L2		0.28	0.24	0.2		0.14	0.15	0.18		0.14	0.14	0.15		0.11	0.12	0.12	0.15
QY_L3		0.34	0.31	0.27		0.16	0.2	0.25		0.16	0.16	0.19		0.13	0.13	0.15	0.19
QY_L4		0.38	0.36	0.34		0.19	0.27	0.32		0.18	0.19	0.23		0.14	0.15	0.17	0.23
QY_Lss		0.42	0.4	0.39		0.22	0.32	0.36		0.19	0.22	0.28		0.15	0.19	0.19	0.26
QY_D1		0.66	0.69	0.71		0.64	0.7	0.69		0.63	0.68	0.7		0.52	0.62	0.59	0.71
QY_D2		0.65	0.7	0.72		0.72	0.73	0.73		0.71	0.75	0.74		0.59	0.68	0.64	0.636667
QY_D3		0.67	0.72	0.73		0.73	0.75	0.75		0.72	0.76	0.75		0.6	0.68	0.65	0.643333

## Sheet: NPQ Anova
Supplementary Data S4 - NPQ (ANOVA) - Photosynthesis raw data
description	Fp	Fm_L1	Fm_L2	Fm_L3	Fm_L4	Fm_Lss	NPQ_L1	NPQ_L2	NPQ_L3	NPQ_L4	NPQ_Lss	Qp_L1	Qp_L2	Qp_L3	Qp_L4	Qp_Lss	Rfd	Fm_D1	Fm_D2	Fm_D3	NPQ_D1	NPQ_D2	NPQ_D3	Qp_D1	Qp_D2	Qp_D3	QY_max	QY_L1	QY_L2	QY_L3	QY_L4	QY_Lss	QY_D1	QY_D2	QY_D3
NPQControl1	9641	8415	5533	5105	5155	5364	0.13	1.11	1.28	1.26	1.17	0.28	0.47	0.57	0.65	0.75	2.08	7557	9153	9641	0.54	0.27	0.125	0.97	0.91	0.92	0.77	0.2	0.28	0.34	0.38	0.42	0.66	0.65	0.67
NPQControl2	13200	13559	8674	7089	6750	6869	0.11	0.73	1.12	1.23	1.19	0.27	0.34	0.47	0.56	0.69	2.23	9382	12263	13021	0.6	0.23	0.15	0.95	0.91	0.92	0.81	0.21	0.24	0.31	0.36	0.4	0.69	0.7	0.72
NPQControl3	11366	11366	7547	6371	6112	6291	0.15	0.74	1.06	1.15	1.08	0.24	0.28	0.4	0.51	0.66	1.98	9382	11446	11944	0.4	0.25	0.1	0.95	0.92	0.93	0.81	0.19	0.2	0.27	0.34	0.39	0.71	0.72	0.73
NPQ25mM1	12114	11645	7557	6261	5733	5474	0.16	0.79	1.16	1.36	1.47	0.16	0.2	0.24	0.29	0.43	1.83	7567	11296	12303	0.79	0.2	0.1	0.91	0.92	0.92	0.81	0.13	0.14	0.16	0.19	0.22	0.64	0.72	0.73
NPQ25mM2	13131	12961	8824	6899	6062	5833	0.15	0.69	1.16	1.45	1.55	0.2	0.2	0.29	0.41	0.58	2.32	9053	12493	13011	0.64	0.19	0.14	0.94	0.92	0.93	0.83	0.16	0.15	0.2	0.27	0.32	0.7	0.73	0.75
NPQ25mM3	13081	13270	8624	6690	6162	6122	0.12	0.72	1.22	1.41	1.43	0.21	0.25	0.38	0.48	0.62	2.31	8554	11705	12772	0.74	0.27	0.16	0.95	0.93	0.94	0.82	0.17	0.18	0.25	0.32	0.36	0.69	0.73	0.75
NPQ 50mM-1	10668	11286	9631	8445	7577	6959	0.165	0.675	0.935	1.05	1.105	0.17	0.2	0.23	0.26	0.4	0.89	8664	10927	11306	0.39	0.1	0.07	0.89	0.94	0.94	0.77	0.13	0.14	0.16	0.18	0.19	0.63	0.71	0.72
NPQ 50mM-2	13898	13799	9621	8285	7787	7508	0.14	0.64	0.91	1.03	1.1	0.16	0.2	0.23	0.27	0.43	1.37	10917	13789	14287	0.45	0.14	0.1	0.91	0.94	0.94	0.82	0.13	0.14	0.16	0.19	0.22	0.68	0.75	0.76
NPQ 50mM-3	14108	13539	9412	8215	7797	7637	0.19	0.71	0.96	1.07	1.11	0.16	0.21	0.27	0.34	0.48	1.55	11236	14068	14606	0.43	0.14	0.1	0.94	0.94	0.94	0.81	0.12	0.15	0.19	0.23	0.28	0.7	0.74	0.75
NPQ 100mM-1	11281	11834	10273	9168	8420	7835	0.05	0.21	0.35	0.47	0.59	0.13	0.17	0.21	0.23	0.37	0.7	8550	10241	10793	0.45	0.21	0.15	0.87	0.91	0.91	0.69	0.09	0.11	0.13	0.14	0.15	0.52	0.59	0.6
NPQ 100mM-2	14207	14564	11508	9818	8843	8355	0.055	0.23	0.4	0.525	0.625	0.15	0.17	0.2	0.25	0.4	1.09	12094	14630	14890	0.33	0.1	0.08	0.92	0.94	0.94	0.74	0.11	0.12	0.13	0.15	0.19	0.62	0.68	0.68
NPQ 100mM-3	11443	11899	10111	8713	7997	7607	0.06	0.25	0.45	0.58	0.66	0.13	0.18	0.23	0.28	0.41	0.86	8973	10988	11541	0.41	0.15	0.09	0.92	0.92	0.92	0.72	0.09	0.12	0.15	0.17	0.19	0.59	0.64	0.65
NPQ 100mM-4	14636	14616	10818	9422	8973	8883	0.055	0.23	0.4	0.525	0.625	0.14	0.2	0.27	0.32	0.44	1.22	12333	14945	15155	0.32	0.09	0.08	0.94	0.94	0.94	0.81	0.11	0.15	0.19	0.23	0.26	0.71	0.636667	0.643333
ANOVA (P)	0.622	0.452	0.004	<0.001	<0.001	0.001	<0.001	<0.001	<0.001	<0.001	<0.001	<0.001	0.004	0.001	0.001	<0.001	<0.001	0.237	0.539	0.597	0.001	0.009	0.248	0.13	0.044	0.289	0.056	<0.001	<0.001	0.001	0.001	0.002	0.255	0.006	0.002
Tukey			50VS.CTRL	50VS.CTRL	50VS.CTRL				50VS.CTRL	50VS.CTRL		50VS.CTRL	50VS.CTRL	50VS.CTRL	50VS.CTRL	50VS.CTRL	50VS.CTRL					50VS.CTRL			50VS.CTRL			50VS.CTRL	50VS.CTRL	50VS.CTRL	50VS.CTRL	50VS.CTRL
			100VS CTRL	100VS CTRL	100VS CTRL	100VS CTRL	100VS CTRL	100VS CTRL	100VS CTRL	100VS CTRL	100VS CTRL	100VS CTRL	100VS CTRL	100VS CTRL	100VS CTRL	100VS CTRL	100VS CTRL					100VS CTRL						100VS CTRL	100VS CTRL	100VS CTRL	100VS CTRL	100VS CTRL			100VS CTRL
			25 VS CTRL							25 VS CTRL	25 VS CTRL	25 VS CTRL	25 VS CTRL	25 VS CTRL	25 VS CTRL	25 VS CTRL					25 VS CTRL							25 VS CTRL	25 VS CTRL	25 VS CTRL	25 VS CTRL	25 VS CTRL

## Sheet: PAM
Supplementary Data S4 - PAM - Photosynthesis raw data
description		LC3Control1	LC3Control2	LC3Control3		LC325mM1	LC325mM2	LC325mM3		LC3 50mM-1	LC3 50mM-2	LC3 50mM-3	LC3 50mM-4		LC3 100 mM-1	LC3 100 mM-2	LC3 100 mM-3	LC3 100 mM-4	LC3 100 mM-5	LC3 100 mM-6
800001		15055	14865	15204		15503	14357	14930		6939	7087	7448	6610		15244	14447	12562	15643	13264	13232
9999701		6062	5444	5713		7049	6670	6381		5464	6014	6401	5364		7448	6800	5942	7338	7607	6632
19999701		5214	4746	5125		5384	5254	5474		4606	5494	5663	4666		6271	5404	5294	6102	6242	5396
29999701		4726	4227	4566		4556	4417	4836		4128	5266	5234	4417		5334	4736	4736	5374	5299	4714
39999701		4546	4028	4297		4108	3948	4537		3908	5201	4985	4546		4806	4467	4397	4965	4876	4519
49999701		4546	3988	4267		3908	3699	4437		3869	5267	4836	4796		4546	4327	4168	4686	4714	4454
59999701		4626	4038	4307		3859	3599	4407		10608	11508	10568	12921		4417	4277	4018	4537	4616	4454
60799701		11904	11366	12094		9522	9073	9297.5		4078	5396	5145	4885		10857	10668	9870	10848	8843	10045
69999401		4576	4018	4297		4038	3809	4287		3898	5234	4876	4885		4696	4596	4377	4856	4746	4584
79999401		4596	3998	4287		3829	3530	4217		3938	5266	4786	5075		4437	4357	4118	4556	4552	4487
89999401		4686	4048	4297		3879	3490	4297		4048	5364	4736	5175		4317	4347	3968	4437	4454	4421
99999401		4736	4128	4307		3988	3549	4397		4138	5494	4746	5175		4257	4397	3869	4447	4422	4487
109999401		4726	4168	4317		4128	3639	4457		4198	5624	4766	5125		4227	4497	3819	4546	4422	4552
119999401		4676	4178	4297		4257	3729	4497		12024	12061	10189	14138		4208	4616	3809	4686	4389	4551
120799401		11228	11474	11658		9117	9292	9204.5		4696	6079	5613	5384		9571	11276	9033	11186	8095	9948
129999101		4766	4537	4606		4676	4227	4387		4267	5689	5214	4866		5195	5553	4756	5434	4974	5364
139999101		4168	3859	4217		4188	3759	3849		4208	5689	5075	4876		4866	5015	4417	4945	4616	4844
149999101		4118	3749	4188		4118	3659	3879		4227	5689	5035	4876		4706	4885	4237	4836	4486	4681
159999101		4148	3759	4178		4138	3649	3998		4227	5754	5025	4806		4616	4895	4138	4816	4389	4681
169999101		4158	3789	4178		4198	3679	4118		4237	5852	5025	4716		4556	4945	4078	4856	4356	4681
179999101		4188	3819	4188		4267	3729	4198		10020	10631	8664	10748		4517	5005	4048	4905	4356	4714
180799101		9950	9541	10987		8505	7398	7951.5		4846	6567	5753	5115		7677	9870	7697	9661	6697	8257
189998801		4347	4217	4307		4756	4297	4148		4517	6177	5553	4816		5254	5912	4816	5593	4811	5461
199998801		4048	3819	3958		4487	4038	3789		4427	6079	5474	4706		5125	5524	4626	5254	4682	5267
209998801		3968	3709	3879		4417	3948	3749		4367	6079	5424	4656		5055	5344	4537	5115	4584	5169
219998801		3948	3679	3859		4387	3908	3759		4317	6080	5404	4606		5005	5234	4477	5055	4551	5136
229998801		3938	3669	3849		4387	3898	3779		4267	6014	5374	4566		4985	5185	4447	5015	4552	5104
239998801		3938	3679	3849		4387	3898	3779		7837	9038	7817	7787		4965	5135	4427	5005	4519	5071
240798801		7218	6979	7847		7099	6301	6700		5205	7022	6361	5454		7278	8086	7039	8096	6079	7380
249998501		4686	4467	4546		5125	4756	4387		4866	6664	6132	5224		6052	6261	5553	6022	5137	5982
259998501		4487	4198	4257		4915	4507	4058		4726	6535	6022	5115		5932	5912	5344	5663	4941	5722
269998501		4407	4108	4148		4816	4387	3958		4636	6372	5922	5045		5863	5713	5214	5484	4876	5592
279998501		4367	4058	4088		4756	4317	3908		4566	6340	5853	4975		5813	5593	5125	5394	4811	5429
289998501		4327	4038	4048		4716	4267	3869		4507	6242	5793	4925		5773	5484	5055	5314	4746	5299
299998501		4307	4018	4018		4676	4237	3839		5703	7315	6750	5982		5733	5394	4985	5254	4714	5201
300798501		5404	5085	5304		5105	5125	5085		4726	6502	6012	5145		6820	6421	6022	6391	5396	6079
309998201		4556	4267	4277		4876	4457	4068		4626	6405	5922	5065		6092	5623	5274	5504	4844	5364
319998201		4507	4208	4217		4816	4387	3988		4556	6307	5843	5005		6052	5504	5185	5404	4779	5201
329998201		4467	4188	4188		4766	4337	3958		4487	6209	5783	4945		6022	5394	5115	5344	4714	5104
339998201		4447	4178	4158		4736	4307	3938		4437	6177	5723	4905		5952	5324	5055	5274	4681	5006
349998201		4437	4168	4148		4696	4277	3918		4397	6112	5663	4866		5902	5244	4995	5214	4616	4974
359998201		4417	4158	4128		4666	4247	3898		5075	6729	6241	5454		5863	5175	4945	5165	4584	4844
360798201		5035	4786	4866		4711	4806	4616		4606	6307	5853	5055		6620	5783	5603	5853	5039	5364
369997901		4656	4387	4407		4856	4447	4128		4527	6177	5763	4985		6221	5384	5224	5404	4714	5006
379997901		4616	4347	4357		4796	4387	4068		4457	6079	5673	4925		6102	5274	5135	5304	4616	4876
389997901		4596	4327	4347		4746	4337	4048		4407	6014	5603	4885		6012	5165	5045	5214	4551	4779
399997901		4566	4317	4317		4696	4307	4028		4367	6015	5534	4846		5922	5075	4975	5155	4486	4681
409997901		4546	4307	4307		4666	4277	4008		4327	5917	5474	4806		5843	4995	4915	5095	4421	4616
419997901		4537	4297	4297		4626	4247	3988		4576	6177	5713	5035		5763	4915	4846	5035	4389	4584
420797901		4776	4546	4596		4856	4477	4277		5703	7315	6750	5982		6082	5145	5125	5324	4584	4746
description		LC3Control1	LC3Control2	LC3Control3		LC325mM1	LC325mM2	LC325mM3		LC3 50mM-1	LC3 50mM-2	LC3 50mM-3	LC3 50mM-4		LC3 100 mM-1	LC3 100 mM-2	LC3 100 mM-3	LC3 100 mM-4	LC3 100 mM-5	LC3 100 mM-6
Fo		2712	2632	2483		2832	2692	2652		2782	3836	2891	2961		2921	2882	2273	3071	4292	3446						QY_L7	0.05	0	0.05	0	0.0466667	0.0057735	0.042	0.0083666
Fm		15055	14865	15204		15503	14357	15862		15643	15410	14028	16122		15244	14447	12562	15643	13264	13232
Fm_L5		5404	5085	5304		5653	5125	5085		5703	7315	6750	5982		6820	6421	6022	6391	5396	6079
Fm_L6		5035	4786	4866		5244	4806	4616		5075	6729	6241	5454		6620	5783	5603	5853	5039	5364
Fm_L7		4776	4546	4596		4856	4477	4277		4576	6177	5713	5035		6082	5145	5125	5324	4584	4746
Ft_L1		4626	4038	4307		3859	3599	4407		3869	5267	4836	4796		4417	4277	4018	4537	4616	4454
Ft_L2		4676	4178	4297		4257	3729	4497		4198	5624	4766	5125		4208	4616	3809	4686	4389	4551
Ft_L3		4188	3819	4188		4267	3729	4198		4237	5852	5025	4716		4517	5005	4048	4905	4356	4714
Ft_L4		3938	3679	3849		4387	3898	3779		4267	6014	5374	4566		4965	5135	4427	5005	4519	5071
Ft_L5		4307	4018	4018		4676	4237	3839		4507	6242	5793	4925		5733	5394	4985	5254	4714	5201
Ft_L6		4417	4158	4128		4666	4247	3898		4397	6112	5663	4866		5863	5175	4945	5165	4584	4844
Ft_L7		4537	4297	4297		4626	4247	3988		4327	5917	5474	4806		5763	4915	4846	5035	4389	4584
QY_L5		0.2	0.21	0.24		0.17	0.17	0.17		0.21	0.15	0.14	0.18		0.16	0.16	0.17	0.18	0.13	0.14
QY_L6		0.12	0.13	0.15		0.11	0.12	0.115		0.13	0.09	0.09	0.11		0.11	0.11	0.12	0.12	0.09	0.1
QY_L7		0.05	0.05	0.05		0.05	0.05	0.05		0.05	0.04	0.04	0.05		0.05	0.04	0.05	0.05	0.04	0.03
Fm_L1		11904	11366	12094		9522	9073	11386		10608	11508	10568	12921		10857	10668	9870	10848	8843	10045
Fm_L2		12941	12582	12901		10499	9292	12273		12024	12061	10189	14138		9571	11276	9033	11186	8095	9948
Fm_L3		9950	9541	10987		8505	7398	10449		10020	10631	8664	10748		7677	9870	7697	9661	6697	8257
Fm_L4		7218	6979	7847		7099	6301	7697		7837	9038	7817	7787		7278	8086	7039	8096	6079	7380
QY_max		0.82	0.82	0.84		0.82	0.81	0.83		0.82	0.75	0.79	0.82		0.81	0.8	0.82	0.8	0.68	0.74
QY_L1		0.61	0.64	0.64		0.59	0.6	0.61		0.64	0.54	0.54	0.63		0.59	0.6	0.59	0.58	0.48	0.56
QY_L2		0.64	0.67	0.67		0.59	0.6	0.63		0.65	0.53	0.53	0.64		0.56	0.59	0.58	0.58	0.46	0.54
QY_L3		0.58	0.6	0.62		0.5	0.5	0.6		0.58	0.45	0.42	0.56		0.41	0.49	0.47	0.49	0.35	0.43
QY_L4		0.45	0.47	0.51		0.38	0.38	0.51		0.46	0.33	0.31	0.41		0.32	0.36	0.37	0.38	0.26	0.31

## Sheet: PAM Anova
Supplementary Data S4 - PAM (ANOVA) - Photosynthesis raw data
description	Fo	Fm	Fm_L5	Fm_L6	Fm_L7	Ft_L1	Ft_L2	Ft_L3	Ft_L4	Ft_L5	Ft_L6	Ft_L7	QY_L5	QY_L6	QY_L7	Fm_L1	Fm_L2	Fm_L3	Fm_L4	QY_max	QY_L1	QY_L2	QY_L3	QY_L4
LC3Control1	2712	15055	5404	5035	4776	4626	4676	4188	3938	4307	4417	4537	0.2	0.12	0.05	11904	12941	9950	7218	0.82	0.61	0.64	0.58	0.45
LC3Control2	2632	14865	5085	4786	4546	4038	4178	3819	3679	4018	4158	4297	0.21	0.13	0.05	11366	12582	9541	6979	0.82	0.64	0.67	0.6	0.47
LC3Control3	2483	15204	5304	4866	4596	4307	4297	4188	3849	4018	4128	4297	0.24	0.15	0.05	12094	12901	10987	7847	0.84	0.64	0.67	0.62	0.51
LC325mM1	2832	15503	5653	5244	4856	3859	4257	4267	4387	4676	4666	4626	0.17	0.11	0.05	9522	10499	8505	7099	0.82	0.59	0.59	0.5	0.38
LC325mM2	2692	14357	5125	4806	4477	3599	3729	3729	3898	4237	4247	4247	0.17	0.12	0.05	9073	9292	7398	6301	0.81	0.6	0.6	0.5	0.38
LC325mM3	2652	15862	5085	4616	4277	4407	4497	4198	3779	3839	3898	3988	0.17	0.115	0.05	11386	12273	10449	7697	0.83	0.61	0.63	0.6	0.51
LC3 50mM-1	2782	15643	5703	5075	4576	3869	4198	4237	4267	4507	4397	4327	0.21	0.13	0.05	10608	12024	10020	7837	0.82	0.64	0.65	0.58	0.46
LC3 50mM-2	3836	15410	7315	6729	6177	5267	5624	5852	6014	6242	6112	5917	0.15	0.09	0.04	11508	12061	10631	9038	0.75	0.54	0.53	0.45	0.33
LC3 50mM-3	2891	14028	6750	6241	5713	4836	4766	5025	5374	5793	5663	5474	0.14	0.09	0.04	10568	10189	8664	7817	0.79	0.54	0.53	0.42	0.31
LC3 50mM-4	2961	16122	5982	5454	5035	4796	5125	4716	4566	4925	4866	4806	0.18	0.11	0.05	12921	14138	10748	7787	0.82	0.63	0.64	0.56	0.41
LC3 100 mM-1	2921	15244	6820	6620	6082	4417	4208	4517	4965	5733	5863	5763	0.16	0.11	0.05	10857	9571	7677	7278	0.81	0.59	0.56	0.41	0.32
LC3 100 mM-2	2882	14447	6421	5783	5145	4277	4616	5005	5135	5394	5175	4915	0.16	0.11	0.04	10668	11276	9870	8086	0.8	0.6	0.59	0.49	0.36
LC3 100 mM-3	2273	12562	6022	5603	5125	4018	3809	4048	4427	4985	4945	4846	0.17	0.12	0.05	9870	9033	7697	7039	0.82	0.59	0.58	0.47	0.37
LC3 100 mM-4	3071	15643	6391	5853	5324	4537	4686	4905	5005	5254	5165	5035	0.18	0.12	0.05	10848	11186	9661	8096	0.8	0.58	0.58	0.49	0.38
LC3 100 mM-5	4292	13264	5396	5039	4584	4616	4389	4356	4519	4714	4584	4389	0.13	0.09	0.04	8843	8095	6697	6079	0.68	0.48	0.46	0.35	0.26
LC3 100 mM-6	3446	13232	6079	5364	4746	4454	4551	4714	5071	5201	4844	4584	0.14	0.1	0.03	10045	9948	8257	7380	0.74	0.56	0.54	0.43	0.31
ANOVA (P)	0.383	0.208	0.015	0.047	0.131	0.152	0.126	0.048	0.009	0.008	0.032	0.105	0.015	0.082	0.317	0.053	0.024	0.098	0.196	0.255	0.221	0.043	0.015	0.02
Tukey			50mM VS. CTRL						50mM VS. CTRL	50mM VS. CTRL
									100mM VS. CTRL	100mM VS. CTRL
