# Supplementary material for: Salt Stress Re‐Routes Terpenoid and Flavonoid Metabolism in Peppermint ( Mentha × Piperita L.)
Source: Physiol Plant. 2025 Dec 18;177(6):e70694. doi: 10.1111/ppl.70694 (PMC12715299; doi:10.1111/ppl.70694)
Supplement: Supplementary file 5 — Supporting Information S5. Total phenols and cal curve raw data. [file PPL-177-e70694-s004.xlsx]

## Sheet: Folin
Supplementary Data S5 - Total phenols and cal curve raw data
	BLK		mg/ml	ABS	ABS-BLK
	0.057		1	0.512	0.455
	0.057		0.5	0.438	0.381
	0.057		0.25	0.283	0.226
			0.125	0.184
	0.057		0.0625	0.116	0.059
			0.03125	0.079	0.022
			0.015625	0.072	0.015
			0.0078125	0.063	0.006
		Pearson	0.995793
		Intercetta	0.00607187
		Pendenza	0.775575
			g FW	Extr vol	FD	ABS	ABS-BLK	[concentrazione mg/mL]	mg/mL	mg/g FW	Mean	SD
CTRL	C1	C1.1	0.4936	10	4	0.237	0.18	0.224257	8.97028	18.1732
		C1.2	0.4936	10	4	0.235	0.178	0.221678	8.86713	17.9642
		C1.3	0.4936	10	4	0.235	0.178	0.221678	8.86713	17.9642
	C2	C2.1	0.6047	10	4	0.27	0.213	0.266806	10.6722	17.6488
		C2.2	0.6047	10	4	0.272	0.215	0.269385	10.7754	17.8194
		C2.3	0.6047	10	4	0.271	0.214	0.268096	10.7238	17.7341
	C3	C3.1	0.4828	10	4	0.238	0.181	0.225546	9.02186	18.6865
		C3.2	0.4828	10	4	0.242	0.185	0.230704	9.22816	19.1138
		C3.3	0.4828	10	4	0.253	0.196	0.244887	9.79548	20.2889	18.377	0.861019
25 Mm Salt stress	T1	T1.1	0.4666	10	4	0.249	0.192	0.239729	9.58918	20.5512
		T1.2	0.4666	10	4	0.258	0.201	0.251334	10.0534	21.546
		T1.3	0.4666	10	4	0.237	0.18	0.224257	8.97028	19.2248
	T2	T2.1	0.5416	10	4	0.266	0.209	0.261649	10.4659	19.3241
		T2.2	0.5416	10	4	0.263	0.206	0.257781	10.3112	19.0384
		T2.3	0.5416	10	4	0.265	0.208	0.260359	10.4144	19.2289
	T3	T3.1	0.4825	10	4	0.241	0.184	0.229415	9.17658	19.0188
		T3.2	0.4825	10	4	0.234	0.177	0.220389	8.81556	18.2706
		T3.3	0.4825	10	4	0.232	0.175	0.21781	8.71241	18.0568	19.3622	1.08045
50 Mm Salt stress	T1	T1.1	0.5204	10	4	0.199	0.142	0.175261	7.01045	13.4713
		T1.2	0.5204	10	4	0.196	0.139	0.171393	6.85572	13.1739
		T1.3	0.5204	10	4	0.222	0.165	0.204917	8.19666
	T2	T2.1	0.4243	10	4	0.191	0.134	0.164946	6.59785
		T2.2	0.4243	10	4	0.172	0.115	0.140448	5.61793	13.2405
		T2.3	0.4243	10	4	0.183	0.126	0.154631	6.18525	14.5775
	T3	T3.1	0.6073	10	4	0.222	0.165	0.204917	8.19666	13.4969
		T3.2	0.6073	10	4	0.224	0.167	0.207495	8.29981	13.6667
		T3.3	0.6073	10	4	0.223	0.166	0.206206	8.24824	13.5818	13.6012	0.46518
100 Mm Salt stress	T1	T1.1	0.6484	10	4	0.255	0.198	0.247466	9.89863	15.2662
		T1.2	0.6484	10	4	0.25	0.193	0.241019	9.64075	14.8685
		T1.3	0.6484	10	4	0.247	0.19	0.237151	9.48603	14.6299
	T2	T2.1	0.6162	10	4	0.25	0.193	0.241019	9.64075	15.6455
		T2.2	0.6162	10	4	0.262	0.205	0.256491	10.2596	16.6499
		T2.3	0.6162	10	4	0.257	0.2	0.250044	10.0018	16.2314
	T3	T3.1	0.6192	10	4	0.194	0.137	0.168814	6.75257
		T3.2	0.6192	10	4	0.191	0.134	0.164946	6.59785
		T3.3	0.6192	10	4	0.193	0.136	0.167525	6.701		15.5486	0.784168
