# Supplementary material for: Salt Stress Re‐Routes Terpenoid and Flavonoid Metabolism in Peppermint ( Mentha × Piperita L.)
Source: Physiol Plant. 2025 Dec 18;177(6):e70694. doi: 10.1111/ppl.70694 (PMC12715299; doi:10.1111/ppl.70694)
Supplement: Supplementary file 6 — Supporting Information S6. Flavonoid raw data. [file PPL-177-e70694-s008.xlsx]

## Sheet: Flavonoid raw data
Supplementary Data S6 - Flavonoid raw data
Sample	ctrl_1	ctrl_2	ctrl_3	ctrl_4	ctrl_5					25_1	25_2	25_3	25_4	25_5					50_1	50_2	50_3	50_4	50_5					100_1	100_2	100_3	100_4	100_5
Condition(s)	ctrl	ctrl	ctrl	ctrl	ctrl	MEAN CTRL	SD CTRL	CV CTRL		25 mM NaCl	25 mM NaCl	25 mM NaCl	25 mM NaCl	25 mM NaCl	MEAN 25 mM	SD 25 mM	CV 25 mM		50 mM NaCl	50 mM NaCl	50 mM NaCl	50 mM NaCl	50 mM NaCl	MEAN 50 mM	SD 50 mM	CV 50 mM		100 mM NaCl	100 mM NaCl	100 mM NaCl	100 mM NaCl	100 mM NaCl	MEAN 100 mM	SD 100 mM	CV 100 mM
apigenin		299138		325702	292085	305642	17727.1	0.0579995		453838	609959			510352	524716	79045.2	0.150644		231701	195092	236180	232335	226960	224454	16737.2	0.0745688		363538	326457	330820	406015	383460	362058	34043	0.0940264
apigenin O-hexoside		3.66744e+06	3.84018e+06		3.9912e+06	3.83294e+06	162003	0.042266		6.7306e+06	9.01227e+06	6.91905e+06		7.99739e+06	7.66483e+06	1.05754e+06	0.137973		8.15227e+06	7.59792e+06	7.28813e+06	6.92778e+06	7.67132e+06	7.52749e+06	456329	0.0606217		4.8028e+06	3.57809e+06	4.89565e+06		4.0085e+06	4.32126e+06	635593	0.147085
apigenin O-rutinoside	1.03898e+07	9.37158e+06	9.60016e+06	1.00154e+07	1.07696e+07	1.00293e+07	568974	0.0567311		1.51698e+07	1.68233e+07	1.18223e+07		1.52297e+07	1.47613e+07	2.10362e+06	0.142509		4.50388e+07	5.42268e+07	3.49501e+07	4.62663e+07	4.679e+07	4.54544e+07	6.89038e+06	0.151589		1.86415e+07	1.39998e+07	1.48014e+07		1.4994e+07	1.56092e+07	2.0669e+06	0.132416
apigenin O-diglucoside		2.02249e+08		2.60437e+08	2.01609e+08	2.21432e+08	3.37807e+07	0.152556		3.3194e+08	2.78497e+08	3.39685e+08	3.67087e+08	3.41486e+08	3.31739e+08	3.25667e+07	0.0981697		3.00104e+08	2.67092e+08	3.09707e+08	2.39582e+08	2.54559e+08	2.74209e+08	2.986e+07	0.108895		2.716e+08	1.96366e+08	2.16917e+08		2.23537e+08	2.27105e+08	3.18388e+07	0.140194
apigenin O-sambubioside	1.66086e+07	1.72397e+07	1.73393e+07	1.46779e+07	1.69768e+07	1.65685e+07	1.09402e+06	0.0660302		1.55364e+07	2.07256e+07		2.2881e+07	2.0086e+07	1.98072e+07	3.08811e+06	0.155908		1.28557e+07	1.19172e+07	1.34128e+07	1.15156e+07	1.27857e+07	1.24974e+07	766465	0.06133		3.45643e+07	4.25486e+07			4.22042e+07	3.97724e+07	4.51364e+06	0.113487
apigenin O-rhamnoside	4.88793e+06	4.02277e+06	4.00159e+06	4.86755e+06	4.40495e+06	4.43696e+06	433276	0.0976516		1.31208e+07	1.44198e+07	1.12402e+07	1.51509e+07	1.46289e+07	1.37121e+07	1.57095e+06	0.114567		8.82256e+06	1.03577e+07	9.24605e+06	1.33821e+07	1.0588e+07	1.04793e+07	1.78317e+06	0.170161		4.54857e+06	3.80715e+06	4.03609e+06	4.77417e+06	4.61336e+06	4.35587e+06	412842	0.0947783
apigenin O-glucuronide	1.11241e+07	8.4098e+06	9.76694e+06	1.12119e+07	9.58127e+06	1.00188e+07	1.17143e+06	0.116923		1.01474e+07	1.32627e+07		1.37322e+07	1.03844e+07	1.18817e+07	1.87803e+06	0.158061		1.17373e+07	1.31927e+07	1.01488e+07	1.72864e+07	1.34971e+07	1.31725e+07	2.6567e+06	0.201686		1.38641e+07	1.0093e+07	1.33372e+07	1.29544e+07	1.13437e+07	1.23185e+07	1.55997e+06	0.126636
apigenin O-dirhamnoside	9.5192e+07	1.06805e+08	7.18382e+07	8.39384e+07	8.41663e+07	8.83881e+07	1.32005e+07	0.149347		1.58308e+08	1.26805e+08	1.28968e+08	1.13401e+08	1.35299e+08	1.32556e+08	1.64585e+07	0.124163		4.23995e+07	5.43561e+07	3.73115e+07	6.86083e+07	5.09729e+07	5.07297e+07	1.20654e+07	0.237837		4.11559e+07	4.67119e+07	3.35283e+07		4.85993e+07	4.24988e+07	6.76361e+06	0.159148
catechin	2.06213e+06	2.28896e+06	1.82017e+06	2.15071e+06	2.00144e+06	2.06468e+06	174280	0.0844102		3.87516e+06	3.20863e+06	3.23446e+06	3.88918e+06	3.42044e+06	3.52557e+06	335660	0.0952071		3.86801e+06	4.96266e+06	3.76745e+06	6.63111e+06	5.25439e+06	4.89672e+06	1.16982e+06	0.238898		3.28935e+06	2.76963e+06	3.22795e+06	2.53643e+06	2.92333e+06	2.94934e+06	314919	0.106776
catechin O-hexoside	3.74161e+07	3.82766e+07	3.22028e+07		4.06564e+07	3.7138e+07	3.56416e+06	0.0959708		4.64476e+07	6.05676e+07		6.40745e+07	5.06418e+07	5.54329e+07	8.26102e+06	0.149027		2.19894e+07	1.53926e+07	1.78554e+07	1.42597e+07	1.88685e+07	1.76731e+07	3.03911e+06	0.171962		1.18683e+07	1.33162e+07	1.01434e+07	1.62005e+07	1.25085e+07	1.28074e+07	2.2271e+06	0.173893
catechin O-rutinoside	1.53668e+08	1.79637e+08			1.85753e+08	1.73019e+08	1.70356e+07	0.0984607		1.42323e+08	1.27095e+08	1.32645e+08	9.78628e+07	1.30231e+08	1.26031e+08	1.67436e+07	0.132853		1.6972e+08	1.40019e+08	1.37247e+08	1.9065e+08	1.50323e+08	1.57592e+08	2.24471e+07	0.142438		1.06703e+08	1.07663e+08	8.69984e+07	1.28442e+08	1.03046e+08	1.06571e+08	1.47908e+07	0.138789
catechin O-arabinoside	642924	664141	561487	681143	662283	642396	47212.7	0.0734948		1.26396e+06	1.31578e+06	1.19317e+06		1.28631e+06	1.2648e+06	52256.9	0.0413162		1.17096e+06	908669	1.01093e+06	1.14747e+06	1.11566e+06	1.07074e+06	109309	0.102088			1.30943e+06		1.48215e+06	1.22829e+06	1.33996e+06	129651	0.0967579
catechin O-diglucoside	5.33143e+06		4.63479e+06		6.06185e+06	5.34269e+06	713597	0.133565		7.9708e+06	8.89542e+06	7.86984e+06		9.5157e+06	8.56294e+06	785134	0.0916898		6.0057e+06	5.93363e+06	5.13687e+06	4.4164e+06	5.7439e+06	5.4473e+06	669965	0.12299		4.89269e+06	3.96307e+06	4.63827e+06	4.66612e+06	4.8306e+06	4.59815e+06	370922	0.0806678
catechin O-sambubioside	1.94881e+07	2.0482e+07	1.52787e+07		2.07875e+07	1.90091e+07	2.54805e+06	0.134044		3.58367e+07	2.95295e+07	3.15124e+07	3.92446e+07	3.65151e+07	3.45277e+07	3.93659e+06	0.114013		3.01421e+07	2.55605e+07	3.06846e+07	3.13321e+07	3.08719e+07	2.97182e+07	2.36303e+06	0.0795146		2.25459e+07	2.43722e+07	2.4049e+07	2.65486e+07	2.46959e+07	2.44423e+07	1.43671e+06	0.0587797
catechin O-rhamnoside	1.48235e+07	1.35783e+07	1.49223e+07	1.34996e+07	1.29984e+07	1.39644e+07	859344	0.0615381		1.65195e+07	2.13597e+07	1.65525e+07		2.10283e+07	1.8865e+07	2.69273e+06	0.142737		1.63449e+07	1.62958e+07	1.34137e+07		1.86862e+07	1.61851e+07	2.15822e+06	0.133346		7.61179e+06	6.74404e+06	7.89088e+06	9.10041e+06	7.6487e+06	7.79916e+06	847450	0.108659
catechin O-glucuronide	5.27946e+06			4.24813e+06	5.10682e+06	4.87814e+06	552386	0.113237		7.25408e+06	9.64067e+06	7.42334e+06	8.80675e+06	8.7284e+06	8.37065e+06	1.00936e+06	0.120584		3.21408e+06	2.68697e+06	3.14123e+06	3.06691e+06	3.07271e+06	3.03638e+06	204272	0.067275		4.78292e+06	4.0033e+06	4.77654e+06	3.22866e+06	3.85363e+06	4.12901e+06	661277	0.160154
catechin O-dirhamnoside	4.66799e+07	3.82775e+07	4.31322e+07	4.3801e+07	4.64964e+07	4.36774e+07	3.40709e+06	0.0780058		9.23966e+06	9.01791e+06	7.39789e+06	7.78516e+06	8.01739e+06	8.2916e+06	799490	0.0964217		4.68924e+06	4.44539e+06	4.15466e+06	5.90482e+06	4.62098e+06	4.76302e+06	670878	0.140851		8.82777e+06	1.14761e+07		1.09092e+07	9.38022e+06	1.01483e+07	1.24843e+06	0.123019
dihydrokaempferol	619250	437191	542051		504790	525820	75916.8	0.144378		262985	306115	213369	324023	303179	281934	44350.2	0.157307
dihydrokaempferol O-hexoside	1.27726e+07	1.24277e+07	1.23213e+07	1.13266e+07	1.11008e+07	1.19898e+07	732224	0.0610705		1.99153e+07		1.58791e+07	2.2342e+07	1.96691e+07	1.94514e+07	2.66955e+06	0.137242		5.2351e+06	5.0414e+06	5.15134e+06	6.47316e+06	5.3548e+06	5.45116e+06	582719	0.106898		6.81896e+06	7.07126e+06	7.10536e+06	9.86088e+06	8.43153e+06	7.8576e+06	1.28506e+06	0.163543
dihydrokaempferol O-rutinoside	1.81618e+08		1.85251e+08		1.51359e+08	1.72743e+08	1.86075e+07	0.107718		2.17448e+08	2.13969e+08	2.2977e+08	2.68039e+08	2.27428e+08	2.31331e+08	2.15599e+07	0.0931993		2.10265e+08	2.46221e+08			2.44844e+08	2.33777e+08	2.0373e+07	0.0871475		1.94933e+08	2.59261e+08	1.86876e+08		2.2367e+08	2.16185e+08	3.27731e+07	0.151598
dihydrokaempferol O-arabinoside	3.96587e+06	2.94267e+06	4.04518e+06		3.29794e+06	3.56292e+06	532247	0.149385		7.50278e+06	9.88116e+06		9.94539e+06	7.8614e+06	8.79768e+06	1.29673e+06	0.147395		1.23808e+07	9.99127e+06	1.08868e+07	1.32274e+07	1.0994e+07	1.14961e+07	1.29112e+06	0.11231		8.27363e+06	1.0582e+07			1.08124e+07	9.88933e+06	1.40397e+06	0.141968
dihydrokaempferol O-diglucoside	6.12902e+07	4.36999e+07	4.89913e+07	4.74363e+07	5.35268e+07	5.09889e+07	6.7509e+06	0.132399		8.05163e+07	1.04269e+08			9.51584e+07	9.33145e+07	1.1983e+07	0.128416		5.72243e+07	7.09009e+07		7.3113e+07	5.97073e+07	6.52364e+07	7.93501e+06	0.121635		4.94867e+07	5.61674e+07	4.99156e+07	6.44352e+07	5.61012e+07	5.52212e+07	6.07459e+06	0.110005
dihydrokaempferol O-sambubioside	7.03491e+06	5.64903e+06	5.70297e+06	6.17496e+06	6.66241e+06	6.24485e+06	602509	0.0964809		9.90501e+06	9.77624e+06	1.0189e+07	9.94439e+06	9.97356e+06	9.95763e+06	149674	0.0150311			8.81122e+06		9.33197e+06	7.23585e+06	8.45968e+06	1.09138e+06	0.12901		8.58483e+06	6.00938e+06	8.44175e+06		7.32278e+06	7.58968e+06	1.19512e+06	0.157466
dihydrokaempferol O-rhamnoside	3.98712e+06	3.85155e+06	3.41829e+06	3.04542e+06	3.4862e+06	3.55772e+06	373404	0.104956		5.5315e+06	4.72943e+06	4.95622e+06	5.2492e+06	5.19334e+06	5.13194e+06	304161	0.0592682		2.17711e+06	2.30121e+06	2.23372e+06	2.59277e+06	2.3704e+06	2.33504e+06	161266	0.0690637		3.87195e+06	4.26689e+06	3.36859e+06	4.52503e+06	3.99609e+06	4.00571e+06	436409	0.108947
dihydrokaempferol O-glucuronide	59727500	6.34903e+07	6.06433e+07	6.94775e+07	6.40947e+07	6.34867e+07	3.82346e+06	0.0602246		5.4752e+07	5.0317e+07	4.0845e+07	3.9514e+07	4.23239e+07	4.55504e+07	6.64039e+06	0.145781		5.65797e+07	5.23928e+07	5.277e+07	4.47539e+07	4.73909e+07	5.07774e+07	4.69033e+06	0.0923704		3.50344e+07	3.10405e+07	3.73e+07	3.75993e+07	3.60894e+07	3.54127e+07	2.64861e+06	0.0747925
dihydrokaempferol O-dirhamnoside	7.09654e+08	8.21069e+08	6.76063e+08	9.59912e+08	8.57384e+08	8.04816e+08	1.14799e+08	0.14264		5.59369e+07	4.58683e+07	4.40783e+07	6.40138e+07	5.42584e+07	5.28311e+07	8.09055e+06	0.15314		8.47139e+07	7.98005e+07	7.66379e+07	6.09915e+07	8.16544e+07	7.67597e+07	9.28876e+06	0.121011		1.89638e+07	1.61572e+07	1.80535e+07	1.57532e+07	1.71285e+07	1.72113e+07	1.3252e+06	0.0769963
dihydromyricetin	921643	1.17509e+06		1.22833e+06	938546	1.0659e+06	158467	0.148669		648729	842050	593803	750604	646423	696322	99308.1	0.142618
dihydromyricetin O-hexoside	1.07382e+07	1.36483e+07	9.8004e+06	1.11929e+07	1.24114e+07	1.15582e+07	1.49933e+06	0.129719		9.17087e+06	9.70278e+06	8.49222e+06		9.70872e+06	9.26865e+06	575768	0.06212		7.80774e+06	7.35489e+06	6.91245e+06	5.47425e+06	7.24547e+06	6.95896e+06	889637	0.127841		4.66093e+06	5.85879e+06	4.38128e+06		5.69474e+06	5.14893e+06	736941	0.143125
dihydromyricetin O-arabinoside	3.63378e+07	4.21882e+07	2.91913e+07		3.51576e+07	3.57187e+07	5.32786e+06	0.149162		4.09209e+07	3.24503e+07	3.68016e+07	3.62892e+07	3.97644e+07	3.72453e+07	3.31509e+06	0.0890071		2.25404e+07	2.60342e+07	2.05268e+07	2.80414e+07	2.19057e+07	2.38097e+07	3.11727e+06	0.130924		1.20026e+07	1.13905e+07	1.08744e+07	1.52029e+07	1.33076e+07	1.25556e+07	1.73662e+06	0.138314
dihydromyricetin O-diglucoside		1.11666e+07		1.43402e+07	1.07086e+07	1.20718e+07	1.97778e+06	0.163834		1.50088e+07	1.22021e+07	1.56392e+07	1.52869e+07	1.34587e+07	1.43191e+07	1.44711e+06	0.101062		7.99939e+06	9.10331e+06	7.37544e+06	8.3887e+06	8.06059e+06	8.18548e+06	630495	0.077026		1.37698e+07	1.70057e+07	1.32833e+07	1.36709e+07	1.54716e+07	1.46403e+07	1.56726e+06	0.107051
dihydromyricetin O-rhamnoside	4.55571e+06	3.77213e+06	3.3773e+06		4.13602e+06	3.96029e+06	503550	0.12715		8.85679e+06	8.45823e+06	7.93568e+06	7.07785e+06	7.4194e+06	7.94959e+06	728517	0.0916421		3.40826e+06	4.00812e+06	3.12651e+06		4.29067e+06	3.70839e+06	534645	0.144172		6.06138e+06	4.38844e+06	5.41079e+06		5.20035e+06	5.26524e+06	689931	0.131035
dihydromyricetin O-glucuronide	1.32915e+08	1.70929e+08	1.23611e+08	1.56024e+08	1.48787e+08	1.46453e+08	1.8716e+07	0.127795		1.23551e+08	9.254e+07	1.31047e+08	1.15148e+08	1.16843e+08	1.15826e+08	1.4449e+07	0.124747		1.10041e+08		1.03732e+08	1.43192e+08	1.22258e+08	1.19806e+08	1.73841e+07	0.145103		7.58435e+07		6.12815e+07		8.58073e+07	7.43108e+07	1.23345e+07	0.165985
dihydromyricetin O-dirhamnoside	6.56269e+07		6.47957e+07		7.551e+07	6.86442e+07	5.96046e+06	0.0868313		7.3075e+07	6.42329e+07	5.57806e+07	8.29825e+07	6.2116e+07	6.76374e+07	1.05795e+07	0.156414		5.60852e+07	7.63881e+07		7.36992e+07	6.5888e+07	6.80152e+07	9.11524e+06	0.134018		3.94589e+07	4.26946e+07	3.57498e+07		3.9408e+07	3.93278e+07	2.83789e+06	0.0721599
kaempferol	1.89255e+06	1.93987e+06	1.97204e+06	2.51969e+06	2.09769e+06	2.08437e+06	254939	0.12231			2.59744e+06	1.89248e+06		2.33149e+06	2.2738e+06	356006	0.156568		1.82288e+06	1.7208e+06	1.61629e+06	2.07408e+06	1.93873e+06	1.83456e+06	179542	0.0978665		2.75702e+06	2.21389e+06	2.21664e+06	1.97656e+06	2.32081e+06	2.29698e+06	286458	0.124711
kaempferol O-hexoside	3.0634e+07	2.85203e+07	2.85509e+07	3.82571e+07	2.86879e+07	3.09301e+07	4.1913e+06	0.135509		4.23173e+07	3.41924e+07	4.47435e+07		3.61261e+07	3.93448e+07	4.99631e+06	0.126988		4.32544e+07	5.60577e+07	3.97363e+07	5.00483e+07	4.70378e+07	4.72269e+07	6.28227e+06	0.133023		2.58365e+07	1.96616e+07	2.05314e+07	2.74692e+07	2.4333e+07	2.35664e+07	3.37015e+06	0.143007
kaempferol O-rutinoside	2.24115e+08	2.70956e+08	2.01853e+08	2.10695e+08	2.36208e+08	2.28765e+08	2.69621e+07	0.117859		3.66941e+08	3.2144e+08	3.27066e+08	4.17615e+08	3.3677e+08	3.53966e+08	3.96761e+07	0.11209		4.05773e+08	3.35168e+08	3.74934e+08	4.51338e+08	3.58108e+08	3.85064e+08	4.51106e+07	0.117151		3.00546e+08	2.2601e+08	3.07358e+08	2.6181e+08	2.7037e+08	2.73219e+08	3.27076e+07	0.119712
kaempferol O-arabinoside	2.94028e+06		2.31694e+06		3.25773e+06	2.83832e+06	478609	0.168624		2.46375e+06	2.68303e+06	2.22559e+06	3.346e+06	2.83501e+06	2.71068e+06	423126	0.156096		697625	701811	676696	685950	728499	698116	19645.9	0.0281413
kaempferol O-diglucoside	4.73186e+07	4.47161e+07	4.76025e+07	5.59443e+07	5.20247e+07	4.95213e+07	4.44819e+06	0.0898238		7.123e+07	5.4491e+07	5.99282e+07		6.01305e+07	6.14449e+07	7.02695e+06	0.114362		2.63157e+07	2.82368e+07	2.14035e+07		2.82193e+07	2.60438e+07	3.22225e+06	0.123724		3.65553e+07	4.43781e+07	3.42401e+07		4.51022e+07	4.00689e+07	5.48403e+06	0.136865
kaempferol O-sambubioside	8.50709e+07	9.8342e+07	7.84921e+07	7.50743e+07	7.69998e+07	8.27958e+07	9.46834e+06	0.114358		1.547e+08	1.7048e+08	1.5666e+08	1.61308e+08	1.59983e+08	1.60626e+08	6.09956e+06	0.0379737		1.95991e+07	2.6498e+07	1.93639e+07	1.88321e+07	1.8987e+07	2.0656e+07	3.27976e+06	0.15878		2.44419e+07	2.76682e+07	2.44256e+07	3.37331e+07	2.96899e+07	2.79917e+07	3.91376e+06	0.139819
kaempferol O-rhamnoside	8.71473e+06	6.30946e+06	8.04079e+06	6.67478e+06	7.91821e+06	7.53159e+06	1.00453e+06	0.133375			1.01443e+07		1.20718e+07	1.03113e+07	1.08425e+07	1.06787e+06	0.0984899		1.01429e+07	7.92164e+06	9.92656e+06		8.03982e+06	9.00774e+06	1.19015e+06	0.132126		4.42998e+06		3.43176e+06		4.54187e+06	4.13454e+06	611189	0.147825
kaempferol O-glucuronide	9.21198e+07	7.45249e+07	8.11268e+07	8.26407e+07	7.616e+07	8.13145e+07	6.91404e+06	0.0850284		1.2847e+08	9.08285e+07	1.21961e+08	1.0448e+08	1.10878e+08	1.11324e+08	1.47839e+07	0.132801		1.43991e+08	1.10297e+08	1.45047e+08	1.05047e+08	1.19287e+08	1.24734e+08	1.87692e+07	0.150474		9.11632e+07	1.17236e+08	9.34119e+07		1.02981e+08	1.01198e+08	1.18563e+07	0.117159
kaempferol O-dirhamnoside	7.33126e+06	8.6289e+06	6.67145e+06		8.02916e+06	7.66519e+06	848574	0.110705		1.7638e+07	2.15537e+07	1.6615e+07	1.92345e+07	1.80099e+07	1.86102e+07	1.89341e+06	0.10174		2.26613e+07	2.81454e+07	2.11053e+07	2.49199e+07	2.26102e+07	2.38884e+07	2.74186e+06	0.114778		2.31537e+07	3.15122e+07		2.30543e+07	2.60453e+07	2.59414e+07	3.96447e+06	0.152824
myricetin	6.08772e+06	6.37993e+06	6.2947e+06	6.34867e+06	6.02664e+06	6.22753e+06	159933	0.0256816		6.44332e+06	7.49358e+06	4.98713e+06	7.26802e+06	6.77064e+06	6.59254e+06	987355	0.149769		8.3039e+06	7.35725e+06	8.0271e+06	6.90331e+06	7.93851e+06	7.70601e+06	565814	0.073425		7.38207e+06	8.32697e+06	7.01789e+06	6.38346e+06	7.57598e+06	7.33727e+06	715937	0.0975754
myricetin O-hexoside	2.39351e+07	3.19055e+07		3.28722e+07	2.66881e+07	2.88502e+07	4.25615e+06	0.147526		3.56621e+07	4.10471e+07	2.9552e+07	4.28983e+07	3.87441e+07	3.75807e+07	5.23897e+06	0.139406		1.6009e+07	1.85865e+07	1.61584e+07		1.89081e+07	1.74155e+07	1.5446e+06	0.088691		8.56076e+06	6.02678e+06	6.30643e+06	7.92702e+06	7.16922e+06	7.19804e+06	1.06725e+06	0.148269
myricetin O-rutinoside	9.57339e+06	1.15264e+07	1.01606e+07	8.82919e+06	9.87204e+06	9.9923e+06	990507	0.099127		1.06106e+07		8.38942e+06	1.06265e+07	1.00255e+07	9.91298e+06	1.0535e+06	0.106275		5.12515e+06	4.56139e+06	4.06595e+06	6.09127e+06	5.15938e+06	5.00063e+06	757754	0.151532		4.86247e+06	5.58698e+06	4.8333e+06	6.25518e+06	5.79909e+06	5.4674e+06	615009	0.112486
myricetin O-arabinoside	1.26002e+07	1.54982e+07			1.4513e+07	1.42038e+07	1.47356e+06	0.103744		1.58193e+07	1.48069e+07	1.57666e+07	1.06994e+07	1.39305e+07	1.42045e+07	2.10778e+06	0.148388		6.53014e+06	4.78659e+06	5.6551e+06		5.53611e+06	5.62698e+06	714375	0.126955		6.68091e+06	5.53848e+06	5.85248e+06	5.96937e+06	6.50316e+06	6.10888e+06	472557	0.0773557
myricetin O-diglucoside	4.36934e+07	3.82317e+07	3.55373e+07	3.78838e+07	3.6118e+07	3.82928e+07	3.22723e+06	0.0842776		4.33554e+07	3.61584e+07	4.20547e+07		4.01262e+07	4.04237e+07	3.13775e+06	0.0776215		2.35675e+07	3.10148e+07		3.40697e+07	2.92172e+07	2.94673e+07	4.41391e+06	0.14979		3.70305e+07	4.4918e+07	3.13772e+07		4.19848e+07	3.88276e+07	5.93855e+06	0.152947
myricetin O-sambubioside	7.42822e+07	8.1339e+07	6.106e+07	8.8383e+07	7.58085e+07	7.61746e+07	1.00981e+07	0.132565		8.68129e+07	7.97811e+07	7.50642e+07	8.83495e+07	8.5967e+07	8.3195e+07	5.59257e+06	0.0672224		6.11311e+07	4.7132e+07	6.0968e+07	5.52576e+07	6.03313e+07	5.6964e+07	6.00656e+06	0.105445		3.78944e+07	2.77008e+07	3.78944e+07		3.3314e+07	3.42009e+07	4.84155e+06	0.141562
myricetin O-rhamnoside	5.84801e+07	6.22813e+07	5.77004e+07	4.50854e+07	5.25895e+07	5.52273e+07	6.63836e+06	0.120201		5.75438e+07	4.4769e+07	4.36949e+07	4.12547e+07	4.75646e+07	4.69654e+07	6.33232e+06	0.13483		5.00718e+07	3.71533e+07	4.79021e+07	4.79724e+07	4.26622e+07	4.51524e+07	5.24167e+06	0.116088		3.05162e+07	4.17157e+07		3.76651e+07	3.72135e+07	3.67776e+07	4.63922e+06	0.126142
myricetin O-glucuronide	2.38414e+08	2.44136e+08	2.0583e+08	3.33245e+08	2.78393e+08	2.60004e+08	4.83609e+07	0.186001		2.39414e+08	3.18421e+08	2.37978e+08		2.90796e+08	2.71652e+08	3.96949e+07	0.146124		2.67991e+08	2.37172e+08	2.0671e+08		2.42733e+08	2.38651e+08	2.51653e+07	0.105448		1.37291e+08	1.31799e+08	1.1386e+08		1.54262e+08	1.34303e+08	1.66482e+07	0.12396
myricetin O-dirhamnoside	4.27296e+07	5.47367e+07		6.2887e+07	5.24384e+07	5.31979e+07	8.29472e+06	0.155922		6.12393e+07	7.56306e+07			7.86627e+07	7.18442e+07	9.30838e+06	0.129563		3.06136e+07	4.14814e+07			3.6836e+07	3.63103e+07	5.45294e+06	0.150176		2.69338e+07	2.46444e+07	2.58025e+07	1.94839e+07	2.60808e+07	2.45891e+07	2.96907e+06	0.120748
naringenin	260798	202119	246889		221055	232715	26214.9	0.112648
naringenin O-hexoside	5.97622e+06	7.64956e+06			7.16812e+06	6.9313e+06	861442	0.124283		2.52561e+06	3.14691e+06	2.42964e+06		3.18011e+06	2.82057e+06	398162	0.141164		1.80359e+06	1.68636e+06	1.72544e+06	2.15382e+06	1.85151e+06	1.84414e+06	184786	0.100202		2.52499e+06	2.86081e+06	2.37854e+06	2.81962e+06	2.56661e+06	2.63012e+06	204638	0.0778058
naringenin O-rutinoside	3.90202e+07	3.88641e+07	3.45719e+07	4.92058e+07	3.88393e+07	4.01003e+07	5.42585e+06	0.135307		9.10625e+07	1.01899e+08	8.53559e+07	1.24327e+08	1.08009e+08	1.02131e+08	1.52576e+07	0.149393		1.85498e+07	2.24452e+07	1.87105e+07		2.03781e+07	2.00209e+07	1.81532e+06	0.0906714		2.84547e+07	2.30767e+07	2.33328e+07	2.89359e+07	2.84672e+07	2.64535e+07	2.97335e+06	0.112399
naringenin O-diglucoside		2.00554e+08	1.96313e+08	1.55109e+08	1.81661e+08	1.83409e+08	2.05299e+07	0.111935		3.261e+08	3.5708e+08	2.95012e+08	4.1432e+08	3.55787e+08	3.4966e+08	4.4201e+07	0.126412		2.37833e+08	2.71843e+08	1.77741e+08	2.24624e+08	2.16838e+08	2.25776e+08	3.41181e+07	0.151115		2.26673e+08	2.97622e+08		2.89229e+08	2.67724e+08	2.70312e+08	3.17003e+07	0.117273
naringenin O-sambubioside	1.48297e+07	1.82257e+07	1.39498e+07	1.7052e+07	1.51656e+07	1.58446e+07	1.74706e+06	0.110262		1.5001e+07	1.16708e+07	1.42509e+07	1.25041e+07	1.3931e+07	1.34716e+07	1.35431e+06	0.100531		1.59181e+07	1.67458e+07	1.47507e+07	2.18717e+07	1.69232e+07	1.72419e+07	2.72677e+06	0.158148		2.38274e+07	2.23739e+07	2.4844e+07	3.10371e+07	2.64138e+07	2.56992e+07	3.32777e+06	0.129489
naringenin O-rhamnoside	2.1474e+06	2.90329e+06	2.07153e+06	2.56273e+06	2.41639e+06	2.42027e+06	335296	0.138537		3.15469e+06	3.22094e+06	3.03482e+06	2.61025e+06	3.1945e+06	3.04304e+06	252205	0.0828793		2.14793e+06	2.34554e+06	2.24388e+06	2.90988e+06	2.40699e+06	2.41084e+06	295938	0.122753
naringenin O-glucuronide	2.91506e+07	2.95879e+07	2.63522e+07		3.12991e+07	2.90974e+07	2.0516e+06	0.0705078		3.60853e+07	4.04877e+07	3.73844e+07		4.43551e+07	3.95781e+07	3.68144e+06	0.093017		4.47443e+07	4.87713e+07	4.11946e+07	4.78691e+07	4.29061e+07	4.50971e+07	3.21472e+06	0.0712845		2.75178e+07	3.26086e+07	2.45092e+07		3.16399e+07	2.90689e+07	3.75661e+06	0.129232
naringenin O-dirhamnoside	1.00939e+07	1.23853e+07	9.28643e+06	9.79303e+06	1.02027e+07	1.03523e+07	1.19069e+06	0.115017		2.08801e+07	2.23626e+07	2.11724e+07	2.71415e+07	2.35758e+07	2.30265e+07	2.53575e+06	0.110123		1.69668e+07	1.9885e+07	1.7521e+07	1.57092e+07	1.79585e+07	1.76081e+07	1.52742e+06	0.0867453		3.59715e+07	4.48564e+07	3.34055e+07		3.77774e+07	3.80027e+07	4.90865e+06	0.129166
quercetin	1.30335e+06	924074	1.21559e+06	1.17284e+06	1.19435e+06	1.16204e+06	141972	0.122175		2.48152e+06	2.19863e+06	2.42693e+06	2.8303e+06	2.61602e+06	2.51068e+06	233714	0.0930881		724130	601027	614545	588166	627543	631082	54057.7	0.0856588		1.36941e+06		1.19869e+06		1.44749e+06	1.33853e+06	127241	0.0950599
quercetin O-hexoside	5.32839e+07	4.2041e+07	4.45454e+07	4.07503e+07	4.93546e+07	4.5995e+07	5.23586e+06	0.113835		5.96665e+07	5.49528e+07	5.94676e+07	6.04646e+07	6.1863e+07	5.92829e+07	2.5973e+06	0.043812		4.5034e+07	5.21494e+07	3.88794e+07	5.79067e+07	4.4419e+07	4.76777e+07	7.41025e+06	0.155424		2.49154e+07		1.82879e+07	1.89872e+07	2.05086e+07	2.06748e+07	2.9752e+06	0.143905
quercetin O-rutinoside	6.49939e+07	5.81046e+07	6.7637e+07	6.38046e+07	6.99349e+07	6.4895e+07	4.4785e+06	0.0690115		5.93578e+07		4.51119e+07	6.116e+07	5.42347e+07	5.49661e+07	7.19471e+06	0.130894		4.33651e+07	5.58108e+07	4.44058e+07	4.30916e+07	4.62483e+07	4.65843e+07	5.30449e+06	0.113869		2.91642e+07	3.73302e+07			3.70472e+07	3.45139e+07	4.6351e+06	0.134296
quercetin O-arabinoside	4.64064e+06	4.27867e+06	3.74654e+06	3.45588e+06	4.26823e+06	4.07799e+06	471676	0.115664		2.37809e+06	2.73719e+06	2.52395e+06	2.8902e+06	2.54549e+06	2.61498e+06	199943	0.0764603		2.03898e+06	2.32851e+06	1.50477e+06	1.92428e+06	1.87702e+06	1.93471e+06	297591	0.153817		2.66335e+06	2.61008e+06	2.02414e+06		2.9058e+06	2.55084e+06	373975	0.146609
quercetin O-diglucoside	9.09794e+06	1.24187e+07			1.05622e+07	1.06929e+07	1.66423e+06	0.155638		7.82405e+06	6.65827e+06	5.82631e+06	8.16436e+06	6.80504e+06	7.05561e+06	942296	0.133553		7.54579e+06	7.58352e+06	7.87277e+06	7.06405e+06	7.62928e+06	7.53908e+06	294603	0.0390768		8.17449e+06	6.17992e+06	6.22351e+06	7.54073e+06	7.57798e+06	7.13933e+06	892229	0.124974
quercetin O-sambubioside	2.09133e+08	1.89684e+08	1.98676e+08	1.7229e+08	1.81284e+08	1.90213e+08	1.44122e+07	0.0757689		2.17674e+08	2.18762e+08	2.29283e+08	2.67087e+08	2.27605e+08	2.32082e+08	2.02375e+07	0.0871998		2.45127e+08	2.46843e+08	2.48396e+08	3.11294e+08	2.69488e+08	2.6423e+08	2.81096e+07	0.106383		1.83831e+08	2.06626e+08	1.94493e+08	2.46939e+08	1.90295e+08	2.04437e+08	2.51729e+07	0.123133
quercetin O-rhamnoside	3.55229e+07	3.28231e+07	3.63754e+07	4.58638e+07	4.04321e+07	3.82035e+07	5.07746e+06	0.132906		3.92342e+07	4.94351e+07	3.55985e+07	4.92077e+07	4.29786e+07	4.32908e+07	6.09276e+06	0.14074		4.42891e+07	3.83543e+07	4.39643e+07	4.11388e+07	3.77849e+07	4.11063e+07	3.03744e+06	0.0738923		3.06089e+07	3.84754e+07		3.21809e+07	3.43861e+07	3.39128e+07	3.41354e+06	0.100656
quercetin O-glucuronide	5.95889e+07	6.75142e+07	4.67574e+07	5.17226e+07	5.20533e+07	5.55273e+07	8.11846e+06	0.146207		6.43788e+07	5.68465e+07	5.26619e+07	5.10027e+07	5.7628e+07	5.65036e+07	5.20625e+06	0.0921401		4.70935e+07		4.83808e+07		5.7677e+07	5.10504e+07	5.77472e+06	0.113118		4.17403e+07	4.16985e+07	3.96254e+07	5.07805e+07	4.20704e+07	4.3183e+07	4.35605e+06	0.100874
quercetin O-dirhamnoside	2.78076e+08	2.84472e+08	2.68622e+08	2.04279e+08	2.61969e+08	2.59483e+08	3.20441e+07	0.123492		2.7067e+08	2.08687e+08	2.43423e+08	2.70333e+08	2.54485e+08	2.4952e+08	2.55426e+07	0.102367		3.2461e+08	4.47313e+08		4.74465e+08	4.13675e+08	4.15016e+08	6.51977e+07	0.157097		3.93085e+08	4.40255e+08	3.2993e+08	4.84149e+08	4.12267e+08	4.11937e+08	5.72215e+07	0.138908
rhamnetin	5.11343e+06	3.92712e+06	4.7589e+06	3.64044e+06	4.16813e+06	4.32161e+06	604439	0.139864		4.40903e+06	3.84467e+06	4.4296e+06	4.95001e+06	4.35984e+06	4.39863e+06	391621	0.0890324		2.60533e+06	2.98049e+06		3.3e+06	2.63247e+06	2.87957e+06	328237	0.113988		2.41956e+06	2.74136e+06	2.20502e+06	2.94422e+06	2.31979e+06	2.52599e+06	307477	0.121725
rhamnetin O-hexoside		4.67052e+07	4.87106e+07	3.77331e+07	5.0355e+07	4.5876e+07	5.63e+06	0.122722			1.14344e+08		1.45182e+08	1.15877e+08	1.25134e+08	1.7379e+07	0.138882		4.56962e+07		3.87199e+07	4.71447e+07	4.44571e+07	4.40045e+07	3.6903e+06	0.0838619		4.33377e+07	3.83105e+07	3.66926e+07	2.86141e+07	3.3322e+07	3.60554e+07	5.50834e+06	0.152774
rhamnetin O-rutinoside	5.85761e+07	4.14719e+07	5.01412e+07	5.74013e+07	4.79015e+07	5.10984e+07	7.06131e+06	0.13819		2.55754e+07	2.17135e+07	2.68541e+07	2.43039e+07	2.57931e+07	2.4848e+07	1.97282e+06	0.0793955		2.31853e+07	2.89816e+07	1.87801e+07	2.29274e+07	2.20839e+07	2.31917e+07	3.68383e+06	0.158843		1.43397e+07	1.84696e+07			1.75346e+07	1.67813e+07	2.16552e+06	0.129044
rhamnetin O-arabinoside	3.46039e+07	2.4638e+07	2.80292e+07	2.86614e+07	2.63746e+07	2.84614e+07	3.77261e+06	0.132552		3.48608e+07	4.69226e+07	3.5465e+07	3.80354e+07	4.06844e+07	3.91936e+07	4.89839e+06	0.124979		3.6461e+07	2.93876e+07	3.34955e+07		2.96259e+07	3.22425e+07	3.38441e+06	0.104967		2.7952e+07	2.61631e+07	2.23803e+07	2.9457e+07	2.69384e+07	2.65782e+07	2.65046e+06	0.0997234
rhamnetin O-diglucoside	2.71375e+08	2.6649e+08	2.69385e+08	3.13846e+08	2.69904e+08	2.782e+08	2.00052e+07	0.0719096		1.79723e+08	2.02548e+08	1.82119e+08	2.26793e+08	1.97796e+08	1.97796e+08	1.89459e+07	0.0957851		1.3286e+08	1.36846e+08	1.05579e+08		1.34632e+08	1.27479e+08	1.46907e+07	0.11524		8.86064e+07	6.48599e+07	9.33911e+07	7.61844e+07	7.68839e+07	7.99851e+07	1.1257e+07	0.140739
rhamnetin O-sambubioside		5.94075e+07		6.78493e+07	5.67972e+07	6.13514e+07	5.77678e+06	0.094159		5.35391e+07	5.36997e+07	5.50025e+07	6.44075e+07	5.19026e+07	5.57103e+07	4.9849e+06	0.0894789		3.25077e+07	4.28452e+07	3.20309e+07		4.45082e+07	3.7973e+07	6.62381e+06	0.174435		2.61688e+07	2.1851e+07	2.26447e+07	2.63741e+07	2.1955e+07	2.37987e+07	2.27897e+06	0.09576
rhamnetin O-rhamnoside	1.05942e+08	1.38572e+08		1.06298e+08	1.05981e+08	1.14198e+08	1.62498e+07	0.142294		1.18363e+08	1.28069e+08	1.14181e+08	1.35945e+08	1.34443e+08	1.262e+08	9.64734e+06	0.0764446		1.13081e+08	1.18509e+08	1.17529e+08	8.97822e+07	1.14882e+08	1.10757e+08	1.19196e+07	0.10762		1.30753e+08	1.09048e+08	1.21426e+08	8.82633e+07	1.15631e+08	1.13024e+08	1.59734e+07	0.141327
rhamnetin O-glucuronide		5.65782e+08		7.1249e+08	5.6168e+08	6.13318e+08	8.59103e+07	0.140075		3.12889e+08	2.76907e+08	3.33331e+08	2.86405e+08	3.19921e+08	3.05891e+08	2.35509e+07	0.0769912		4.29485e+08	4.30344e+08	4.09442e+08	4.24405e+08	3.95473e+08	4.1783e+08	1.50486e+07	0.036016		4.02324e+08		3.43853e+08		4.70519e+08	4.05565e+08	6.33954e+07	0.156314
rhamnetin O-dirhamnoside	9.84925e+06	9.1795e+06	7.55109e+06	8.51582e+06	9.46705e+06	8.91254e+06	903757	0.101403		1.1552e+07	8.5023e+06	1.00811e+07	8.59837e+06	9.50914e+06	9.64858e+06	1.24965e+06	0.129517		1.16233e+07	1.39015e+07		1.62439e+07	1.30463e+07	1.37038e+07	1.93665e+06	0.141323		6.35381e+06	7.39584e+06	6.07001e+06	5.27101e+06	6.46712e+06	6.31156e+06	765298	0.121253
dihydroquercetin	6.25599e+06	7.91383e+06	6.16423e+06	7.97397e+06	6.75854e+06	7.01331e+06	879371	0.125386		8.2945e+06	1.01525e+07		1.14611e+07	9.67367e+06	9.89544e+06	1.30762e+06	0.132144		4.8787e+06	3.78099e+06	4.98603e+06	4.34776e+06	4.43989e+06	4.48668e+06	480238	0.107036		4.92696e+06	5.14868e+06	4.74631e+06	3.85842e+06	4.53466e+06	4.643e+06	493539	0.106297
dihydroquercetin O-hexoside	7.29245e+07	5.11201e+07	7.15633e+07	6.19218e+07	6.39317e+07	6.42923e+07	8.75555e+06	0.136184		5.7077e+07	6.64947e+07	5.0456e+07	7.14552e+07	6.4071e+07	6.19108e+07	8.23636e+06	0.133036		4.66954e+07	3.75898e+07	4.69445e+07		4.00442e+07	4.28185e+07	4.72899e+06	0.110443		4.75745e+07	4.20083e+07	4.51006e+07	4.57596e+07	4.37123e+07	4.4831e+07	2.10244e+06	0.0468969
dihydroquercetin O-rutinoside	1.94696e+08	1.56536e+08	1.88466e+08	2.05281e+08	1.97978e+08	1.88591e+08	1.89176e+07	0.10031		2.3383e+08	2.08576e+08	2.31804e+08	2.90985e+08	2.64946e+08	2.46028e+08	3.21433e+07	0.130649		1.13551e+08	1.58745e+08			1.49992e+08	1.40763e+08	2.39687e+07	0.170277		1.0542e+08	1.23341e+08	1.11042e+08	1.17544e+08	1.1388e+08	1.14246e+08	6.74353e+06	0.0590266
dihydroquercetin O-arabinoside	3.72115e+07	3.39369e+07	3.18531e+07	4.5299e+07	4.03748e+07	3.77351e+07	5.32633e+06	0.141151		4.32954e+07	3.47662e+07	3.45786e+07	3.59865e+07	4.06865e+07	3.78626e+07	3.91734e+06	0.103462		3.44318e+07	2.55828e+07	3.14248e+07		2.60666e+07	2.93765e+07	4.28558e+06	0.145885		2.53197e+07	2.97253e+07	1.92936e+07	2.82985e+07	2.55053e+07	2.56285e+07	4.00481e+06	0.156264
dihydroquercetin O-diglucoside	1.3005e+07	1.26799e+07	1.36553e+07	1.20713e+07	1.16704e+07	1.26164e+07	778846	0.061733		2.11697e+07	1.71474e+07	1.88692e+07	1.59986e+07	1.79669e+07	1.82304e+07	1.95389e+06	0.107178		5.171e+06	3.67658e+06	4.83316e+06	3.82732e+06	4.50395e+06	4.4024e+06	641121	0.14563		7.26894e+06	8.41743e+06	6.87157e+06	9.11523e+06	8.50424e+06	8.03548e+06	931903	0.115973
dihydroquercetin O-sambubioside	1.24015e+08	9.56155e+07	1.08389e+08		1.10003e+08	1.09506e+08	1.16182e+07	0.106097		1.8345e+08	1.64371e+08	1.37955e+08	2.04116e+08	1.86271e+08	1.75233e+08	2.51559e+07	0.143557		9.59422e+07	8.67318e+07	8.6412e+07	1.14373e+08	9.644e+07	9.59798e+07	1.13534e+07	0.11829		8.65162e+07	9.84555e+07	7.87298e+07	1.10585e+08	8.45888e+07	9.17751e+07	1.27272e+07	0.138678
dihydroquercetin O-rhamnoside	4.54782e+07	6.31692e+07	4.55692e+07	4.95247e+07	5.34821e+07	5.14447e+07	7.33865e+06	0.142651		5.23728e+07	5.47296e+07	5.29664e+07	6.78154e+07	5.62304e+07	5.68229e+07	6.32939e+06	0.111388		3.83976e+07	2.95277e+07	3.33291e+07	2.58309e+07	2.92614e+07	3.12693e+07	4.78791e+06	0.153118		4.11522e+07		3.61865e+07		4.36629e+07	4.03339e+07	3.80477e+06	0.094332
dihydroquercetin O-glucuronide	1.98228e+07	2.38468e+07	2.03778e+07	2.47697e+07	2.29592e+07	2.23553e+07	2.16464e+06	0.096829		2.69244e+07	3.4544e+07	2.35499e+07	3.30794e+07	2.95835e+07	2.95362e+07	4.48029e+06	0.151688		1.91726e+07	2.18185e+07	1.97862e+07	2.50323e+07	2.27395e+07	2.17098e+07	2.35844e+06	0.108635		9.16412e+06	1.12535e+07	7.71008e+06		9.84182e+06	9.49239e+06	1.47288e+06	0.155164
dihydroquercetin O-dirhamnoside	2.08034e+08	2.253e+08		2.87303e+08	2.4129e+08	2.40482e+08	3.40404e+07	0.141551			3.0548e+08	2.31845e+08		3.02793e+08	2.80039e+08	4.17592e+07	0.149119		2.1776e+08	3.01598e+08			2.9438e+08	2.71246e+08	4.64604e+07	0.171285		2.15882e+08	2.72444e+08	2.04657e+08		2.70559e+08	2.40885e+08	3.56563e+07	0.148022
